# Supplementary material for: Genome-wide association studies of yield-related traits in high-latitude japonica rice
Source: BMC Genom Data. 2021 Oct 5;22:39. doi: 10.1186/s12863-021-00995-y (PMC8493688; doi:10.1186/s12863-021-00995-y)
Supplement: Supplementary file 1 — Additional file 1: Supplementary Table 1. List of 450 accessions with there resequencing results and grouping information. [file 12863_2021_995_MOESM1_ESM.xlsx]

## Sheet: Sheet1
Supplementary Table 1 List of 450 accessions with there resequencing results and grouping information
ID	Name	ChName	Group_K=2	Group_K=4	Original producing area	Suitable planting region in China	Reads number	Base
1	LongDun106	龙盾106	group1	group3	China	Heilongjiang	6184716	887228418
2	SuiGeng8Hao	绥粳8	group1	group3	China	Heilongjiang	7184608	1025428323
3	LongGeng23Hao	龙粳23	group1	group3	China	Heilongjiang	21126038	3086965108
4	LongGeng22Hao	龙粳22	group1	group3	China	Heilongjiang	17645580	2578062702
5	LongGeng21Hao	龙粳21	group1	group3	China	Heilongjiang	33630202	4873505425
6	LongGeng20Hao	龙粳20	group1	group3	China	Heilongjiang	18608746	2701166112
7	LongGeng19Hao	龙粳19	group1	group3	China	Heilongjiang	27700500	4011336840
8	HeGeng1Hao	合粳1号	group1	group3	China	Heilongjiang	29490930	4266420127
9	AYou37	A优37	group1	group3	China	-	9644118	1382804813
10	Ji02-21	吉02-21	group1	group3	China	Heilongjiang	7607538	1090647823
11	GangYuan8Hao	港源8号	group1	group3	China	Liaoning	28116844	4068033670
12	JiGeng88Hao	吉粳88号	group1	group3	China	Jilin	12933158	1855876932
13	TongHeXiangShun	通河祥顺	group1	group3	China	Heilongjiang	19489608	2846901418
14	DaLiXiang	大粒香	group2	group1	China	-	34932826	5095693712
15	T188	T188	group2	group1	China	-	13968634	2040996407
16	JiK11	吉K11	group1	group3	China	Jilin	16971768	2435781377
17	Jiu0108	九0108	group1	group3	Unknown	-	29728004	4302360651
18	JiGeng87Hao	吉粳87	group1	group3	China	Jilin	25826410	3704124587
19	JiGeng503	吉粳503	group1	group3	China	Jilin	15983878	2336174483
20	NingGeng36	宁粳36	group1	group3	China	Ningxia	14184970	2037477811
21	YanJi2Hao	延吉2号	group1	group1	China	Heilongjiang	26240904	3798706321
22	JiGeng83Hao	吉粳83号	group1	group3	China	Hebei,Heilongjiang,Inner Mongolia,Jilin,Liaoning,Ningxia	2018810	289766156
23	Stejaree4	STEJAREE4	group1	group3	China	-	29249518	4273184597
24	DongNong425	东农425	group1	group3	China	Heilongjiang	19033988	2782002059
25	KenDao13Hao	垦稻13号	group1	group3	China	Heilongjiang	16792948	2454330273
26	SuiGeng11Hao	绥粳11	group1	group3	China	Heilongjiang	4631150	667986070
27	SuiGeng9Hao	绥粳9	group1	group3	China	Heilongjiang	7947796	1146154967
28	SuiGeng10Hao	绥粳10	group1	group3	China	Heilongjiang	19530278	2789538271
29	HeXi15	合系15	group1	group3	China	Heilongjiang	38363054	5589751804
30	SongGeng11Hao	松粳11	group1	group3	China	Heilongjiang	21256734	3104942173
31	ChangFeng1-1	长丰1-1	group1	group2	China	-	21550306	3092645728
32	LiaoHe12Hao	辽河12	group1	group3	China	-	33282638	4848540776
33	JiGeng101	吉粳101	group1	group3	China	Jilin	27750268	4044661220
34	JiGeng91Hao	吉粳91	group1	group3	China	Jilin	21796426	3183144181
35	YuFeng7Hao	誉丰7号	group1	group3	China	-	13015010	1902473652
36	LongDao9Hao	龙稻9	group1	group3	China	Heilongjiang	18264348	2674562161
37	ShenNong0265	沈农0265	group1	group3	China	Liaoning	17553834	2556680832
38	Han2	寒2	group1	group3	China	Jilin	12016450	1723548087
39	JiXiDao1Hao	鸡西稻1号	group1	group3	China	Heilongjiang	6716798	963525334
40	HongQi1Hao	红旗1号	group1	group2	China	-	13060912	1909251406
41	HeiGeng8Hao	黑粳8号	group1	group3	China	Heilongjiang	9759868	1399305581
42	ChaoChan1Hao	超产1号	group1	group3	China	Jilin	18640086	2728729127
43	HuaLingDao	花岭稻	group1	group3	China	-	23601008	3448586450
44	AoYu320	奥羽320	group1	group3	Japan	-	27127478	3966617769
45	JingYin59/XiaYi	京引59	group1	group2	Japan	Heilongjiang	11433464	1639738308
46	TengRen	藤稔	group1	group3	Japan	-	18465038	2697421373
47	YanGeng7Hao	延粳7号	group1	group2	China	-	3685830	528465723
48	PuZhan8Hao	普粘8号	group1	group3	China	Heilongjiang	17578910	2574783273
49	DongNong8Hao	东农8号	group1	group3	China	Heilongjiang	1480270	211865676
50	LongDao8Hao	龙稻8号	group1	group3	China	Heilongjiang	19297996	2757967782
51	ShuiQu1Hao	水曲1号	group1	group2	China	-	10463946	1529740645
52	YuLi	雨粒	group1	group2	China	-	14132584	2065279807
53	YanShou	盐狩	group1	group2	China	-	17668700	2581339121
54	KongZhi	空知	group1	group3	Unknown	-	28076202	4049434325
55	DongNong3134	东农3134	group1	group3	Unknown	-	22346868	3264787370
56	NongKen24	农垦24	group1	group2	Japan	-	25977270	3748512722
57	XiongJi9Hao	雄基9号	group1	group2	Japan	-	29639042	4328521849
59	YanGeng1Hao	延粳1号	group1	group2	China	-	33283120	4856636314
60	QiuGuang	秋光	group1	group3	Japan	-	25488750	3645557000
61	TuMenDangDiZao	图门当地早	group1	group3	China	-	9198154	1339889160
62	TieGeng2Hao	铁粳2号	group1	group3	China	Jilin	11950724	1713424781
63	BeiYuNuo79	北育糯79	group1	group3	China	-	2063400	294857067
64	LiangZhanDao	良展稻	group2	group1	China	-	17460086	2556778024
65	ZaoFeng1Hao	早丰1号	group1	group3	China	-	25240012	3612962617
66	LongGeng18Hao	龙粳18	group1	group3	China	Heilongjiang	13371852	1953751227
67	PinXi4	品系4	group1	group3	China	-	21122796	3020882930
68	AoYu324	奥羽324	group1	group3	Japan	-	12292908	1757246871
69	NenJiang5Hao	嫩江5号	group1	group2	China	Heilongjiang	25069084	3617106825
70	JingYin58/ShouDao	京引58	group1	group3	Japan	Heilongjiang	17248864	2519641539
71	JingYin132/NanGuoZaoSheng	京引132	group1	group2	Japan	-	15707606	2287498526
72	PinXi19	品系19	group1	group3	China	-	30103382	4377580783
73	DongNong428	东农428	group1	group3	China	Heilongjiang	4879650	697465096
74	JiuZa27	九杂27	group1	group3	Unknown	-	18018932	2602069039
75	ShangYu394	上育394	group1	group3	Japan	-	15291902	2228831034
76	JiGeng51Hao	吉粳51	group1	group2	China	-	14468576	2110311606
77	PinXi147	品系147	group1	group3	China	-	10054230	1464482460
78	JingYin66/TengBan66	京引66	group1	group3	Japan	-	43968772	6293015640
79	ShuangFengNuo	双丰糯	group1	group2	China	-	26374234	3806086066
80	ZaoHuangJin	早黄金	group1	group2	Japan	-	22330294	3268116385
81	ZhiGuang	知光	group1	group2	Unknown	-	17680524	2573994867
82	LongDao10Hao	龙稻10	group1	group3	China	Heilongjiang	22938210	3281932429
83	JinGuang	锦光	group1	group3	China	-	24595254	3599858109
84	YuMiNuo	御米糯	group1	group3	China	-	19727054	2886225194
85	ChaoXi80	超系80	group1	group3	China	-	8178286	1168079716
87	KongYu101	空育101	group1	group3	Japan	-	28002282	4074753995
88	ShangYu400	上育400	group1	group3	Japan	-	29747870	4282999423
89	YuMiDao	玉米稻	group1	group1	China	-	14954074	2183508180
90	LongDun105	龙盾105	group1	group3	China	Heilongjiang	29544000	4295379011
91	TengXi140	藤系140	group1	group3	Japan	Heilongjiang	29584360	4262694759
92	TengXi138	藤系138	group1	group3	Japan	Heilongjiang	33779274	4832695899
93	HeiGeng7Hao	黑粳7号	group1	group3	China	Heilongjiang	14063772	2056629953
94	PuZhan7Hao	普粘7号	group1	group3	China	Heilongjiang	25680096	3705927680
95	FuShiGuang	富士光	group1	group3	Japan	Heilongjiang	5790636	826955180
96	TongXi112	通系112	group1	group3	China	Heilongjiang	11957886	1741669584
97	ShaShaNi	莎莎泥	group1	group3	China	Heilongjiang	14198244	2073608511
98	SuiNuo1Hao	绥糯1号	group1	group3	China	Heilongjiang	31780100	4547265520
99	SuiGeng7Hao	绥粳7号	group1	group3	China	Heilongjiang	10558004	1544895759
100	SuiGeng6Hao	绥粳6号	group1	group3	China	Heilongjiang	43668754	6345223651
101	SuiGeng5Hao	绥粳5号	group1	group3	China	Heilongjiang	12689496	1837019304
102	SuiGeng4Hao	绥粳4号	group1	group3	China	Heilongjiang	5449874	779378360
103	SuiGeng3Hao	绥粳3号	group1	group3	China	Heilongjiang	11095794	1593772726
104	KenDao12Hao	垦稻12号	group1	group3	China	Heilongjiang	28349566	4128180455
105	KenDao11Hao	垦稻11号	group1	group3	China	Heilongjiang	39307056	5710972824
107	KenDao9Hao	垦稻9号	group1	group3	China	Heilongjiang	22841788	3264585995
108	KenDao8Hao	垦稻8号	group1	group3	China	Heilongjiang	18884420	2748657624
109	Kongyu131	空育131	group1	group3	Japan	Heilongjiang	7795878	1114055369
110	SongGeng10Hao	松粳10号	group1	group3	China	Heilongjiang	30674684	4415848980
111	SongGeng9Hao	松粳9号	group1	group3	China	Heilongjiang	5119520	729761982
112	SongGeng8Hao	松粳8号	group1	group3	China	Heilongjiang	23352344	3360678193
114	SongGeng6Hao	松粳6号	group1	group3	China	Heilongjiang	10009932	1428762221
115	SongGeng5Hao	松粳5号	group1	group3	China	Heilongjiang	26818636	3856931050
116	SongGeng3Hao	松粳3号	group1	group3	China	Heilongjiang	25029302	3569657694
117	SongZhan1Hao	松粘1号	group1	group3	China	Heilongjiang	13397454	1929262362
118	XiXuan1Hao	系选1号	group1	group3	China	Heilongjiang	22931896	3298695340
119	MuZhan4Hao	牡粘4号	group1	group3	China	Heilongjiang	1840380	262793009
120	MuDanJiang29Hao	牡丹江29号	group1	group3	China	Heilongjiang	23737128	3467944574
121	MuDanJiang28Hao	牡丹江28号	group1	group3	China	Heilongjiang	19635670	2858920490
122	MuDanJiang27Hao	牡丹江27号	group1	group3	China	Heilongjiang	9196836	1314309014
123	MuDanJiang26Hao	牡丹江26号	group1	group3	China	Heilongjiang	5435096	776434195
124	MuDanJiang25Hao	牡丹江25号	group1	group3	China	Heilongjiang	15519216	2233570828
125	MuDanJiang24Hao	牡丹江24号	group1	group3	China	Heilongjiang	19669938	2865788686
126	MuDanJiang23Hao	牡丹江23号	group1	group3	China	Heilongjiang	11786514	1697019026
127	MuDanJiang22Hao	牡丹江22号	group1	group3	China	Heilongjiang	3083406	440033313
128	MuDanJiang21Hao	牡丹江21号	group1	group3	China	Heilongjiang	9882838	1439301547
130	LongDao21	龙稻21	group1	group3	China	Heilongjiang	31425344	4563076771
132	LongNuo1Hao	龙糯1号	group1	group3	China	Heilongjiang	20690976	2977221076
133	LongDao7Hao	龙稻7号	group1	group3	China	Heilongjiang	23133618	3327614223
134	LongDao6Hao	龙稻6号	group1	group3	China	Heilongjiang	35530474	5167252291
135	LongDao5Hao	龙稻5号	group1	group3	China	Heilongjiang	9297746	1353748240
137	LongDao3Hao	龙稻3号	group1	group3	China	Heilongjiang	2914360	416362373
138	LongDao2Hao	龙稻2号	group2	group4	China	Heilongjiang	14573762	2134200733
139	LongDao1Hao	龙稻1号	group1	group3	China	Heilongjiang	32702418	4750872258
140	LongGeng16Hao	龙粳16号	group1	group3	China	Heilongjiang	17156520	2501949814
141	LongGeng15Hao	龙粳15号	group1	group3	China	Heilongjiang	15661552	2225458280
142	LongGeng14Hao	龙粳14号	group1	group3	China	Heilongjiang	13599466	1980099928
143	LongGeng13Hao	龙粳13号	group1	group3	China	Heilongjiang	30749042	4419050695
144	LongGeng12Hao	龙粳12号	group1	group3	China	Heilongjiang	2596730	371124092
145	LongGeng10Hao	龙粳10号	group1	group3	China	Heilongjiang	4108714	584485244
146	LongGeng9Hao	龙粳9号	group1	group3	China	Heilongjiang	10130842	1447969769
147	LongGeng8Hao	龙粳8号	group1	group3	China	Heilongjiang	14123420	2032376248
148	LongGeng7Hao	龙粳7号	group1	group3	China	Heilongjiang	6814452	973349307
149	LongGeng6Hao	龙粳6号	group1	group3	China	Heilongjiang	17657010	2517842716
150	LongGeng5Hao	龙粳5号	group1	group3	China	Heilongjiang	17463514	2555361923
151	LongGeng17Hao	龙粳17	group1	group3	China	Heilongjiang	27093152	3940703917
152	ZhongLongDao1Hao	中龙稻1号	group1	group1	China	Heilongjiang	24543640	3575248537
153	LongXiangDao1Hao	龙香稻1号	group1	group3	China	Heilongjiang	17075808	2456470362
154	LongDun104	龙盾104	group1	group3	China	Heilongjiang	12682742	1846406641
155	LongDun103	龙盾103	group1	group3	China	Heilongjiang	5001286	714517920
156	LongDun102	龙盾102	group1	group3	China	Heilongjiang	13924128	2027411083
157	BeiDao3Hao	北稻3号	group1	group3	China	Heilongjiang	19466374	2775586848
158	BeiDao2Hao	北稻2号	group1	group3	China	Heilongjiang	33812840	4918866805
159	BeiDao1Hao	北稻1号	group1	group3	China	Heilongjiang	4828436	699935390
160	DongNong424	东农424	group1	group3	China	Heilongjiang	15190610	2171320715
161	DongNong423	东农423	group1	group3	China	Heilongjiang	16911106	2463341863
162	DongNong422	东农422	group1	group3	China	Heilongjiang	17482942	2559698596
164	DongNong419	东农419	group1	group3	China	Heilongjiang	22994668	3307208770
165	DongNong418	东农418	group1	group3	China	Heilongjiang	5410436	772278333
166	ChangBai9Hao	长白9号	group1	group3	China	Heilongjiang	9402574	1342523405
168	WuYouDao3Hao	五优稻3号	group1	group3	China	Heilongjiang	1760372	251719900
169	WuYouDao1Hao	五优稻1号	group1	group3	China	Heilongjiang	11636804	1694887652
170	ShangYu418	上育418	group1	group3	Japan	Heilongjiang	29313736	4205034935
171	ShangYu397	上育397	group1	group3	Japan	Heilongjiang	2574692	368005916
172	SanJiang1Hao	三江1号	group1	group3	China	Heilongjiang	12094968	1762014059
173	DongNong416	东农416	group1	group3	China	Heilongjiang	5365360	766094877
174	HeiGeng5Hao	黑粳5号	group1	group2	China	Heilongjiang	11747112	1714027322
175	MuDanJiang19Hao	牡丹江19	group1	group3	China	Heilongjiang	9010126	1312930921
176	PuXuan27	普选27	group1	group2	China	Heilongjiang	18791552	2736035943
177	PuXuan26	普选26	group1	group2	China	Heilongjiang	20526706	2952662216
178	PuXuan25	普选25	group1	group2	China	Heilongjiang	17170550	2500616714
179	DongNong415	东农415	group1	group3	China	Heilongjiang	16991754	2478620414
180	DongNong414	东农414	group1	group3	China	Heilongjiang	16415990	2336600608
181	DongNong413	东农413	group1	group3	China	Heilongjiang	16383686	2377455723
182	SongGeng2Hao	松粳2号	group1	group3	China	Heilongjiang	12733752	1832999241
183	SongGeng1Hao	松粳1号	group1	group3	China	Heilongjiang	27393664	3986572674
184	He81-8-2-3	合81-8-2-3	group1	group3	China	Heilongjiang	16731482	2450223238
185	LongZa8304-3	龙杂8304-3	group1	group3	China	Heilongjiang	20998764	3073830460
186	LongNuo1Hao	龙糯1号	group1	group3	China	Heilongjiang	20690976	2977221076
187	LongGeng4Hao	龙粳4号	group1	group3	China	Heilongjiang	33586944	4828292523
188	HeJiao7523	合交7523	group1	group3	China	Heilongjiang	26934014	3920780869
189	LongGeng3Hao	龙粳3号	group1	group3	China	Heilongjiang	31777762	4563094451
190	LongGeng2Hao	龙粳2号	group1	group3	China	Heilongjiang	7109452	1015162515
191	HeiGeng4Hao	黑粳4号	group1	group3	China	Heilongjiang	26934132	3918359846
192	PuXuan24	普选24	group1	group3	China	Heilongjiang	16593712	2364447245
194	PuXuan18	普选18	group1	group3	China	Heilongjiang	20311162	2921241876
196	PuZhan6Hao	普粘6号	group1	group3	China	Heilongjiang	12444418	1811392727
197	PuZhan5Hao	普粘5号	group1	group3	China	Heilongjiang	12255944	1785305201
198	PuZhan1Hao	普粘1号	group1	group3	China	Heilongjiang	14682286	2143733211
199	Ken83-458	垦83-458	group1	group3	China	Heilongjiang	25206236	3670091238
200	Ken82-575	垦82-575	group1	group2	China	Heilongjiang	20767518	3030068035
201	KenNuo2Hao	垦糯2号	group1	group2	China	Heilongjiang	14855942	2164388611
202	HeJiao7504	合交7504	group1	group3	China	Heilongjiang	6248024	891677960
203	LongGeng1Hao	龙粳1号	group1	group3	China	Heilongjiang	16143570	2343710517
204	HeJiang23Hao	合江23号	group1	group3	China	Heilongjiang	25208246	3626418488
206	HeJiang21Hao	合江21号	group2	group1	China	Heilongjiang	22450032	3275374875
207	HeJiang20Hao	合江20号	group1	group3	China	Heilongjiang	27492406	3953893924
208	HeJiang19Hao	合江19号	group1	group3	China	Heilongjiang	19559970	2839832993
209	HeJiang12Hao	合江12号	group1	group2	China	Heilongjiang	40640070	5938946018
210	HeJiang8Hao	合江8号	group1	group2	China	Heilongjiang	14810098	2131326671
211	XingHuo1Hao	星火1号	group1	group2	China	Heilongjiang	16834202	2462670950
212	TaiYang4Hao	太阳4号	group1	group2	China	Heilongjiang	14521670	2124169529
213	MuDanJiang18Hao	牡丹江18号	group1	group2	China	Heilongjiang	21341820	3043078577
214	MuDanJiang17Hao	牡丹江17号	group1	group3	China	Heilongjiang	20697496	3014303506
215	ShuiLuDao5Hao	水陆稻5号	group2	group4	China	Heilongjiang	33033052	4807698662
216	ShuiLuDao1Hao	水陆稻1号	group1	group2	China	Heilongjiang	25493232	3727935037
217	HeiGeng2Hao	黑粳2号	group1	group3	China	Heilongjiang	9819882	1401945693
218	GaiLiangGuoGuang	改良国光	group1	group2	Japan	Heilongjiang	30549090	4448117170
219	HongFuJianGuoGuang	红稃尖国光	group1	group2	China	Heilongjiang	11695124	1710797479
220	ZhiLiSui2Hao	直立穗2号	group1	group2	China	-	27925964	4013631174
222	QingAnFengYu	庆安丰玉	group1	group2	Unknown	-	25479502	3702729069
223	TaiYang3Hao	太阳3号	group1	group2	China	Heilongjiang	22518008	3279366868
224	FengChan9Hao	丰产9号	group1	group2	China	Heilongjiang	15118162	2203777820
225	FengChan5Hao	丰产5号	group1	group2	China	-	15160014	2200482089
226	FengChan4Hao	丰产4号	group1	group2	China	-	25367758	3693970273
227	ZaoShuQingSen	早熟青森	group1	group2	Japan	Heilongjiang	6482372	923262949
229	PuHongGenZhanDao	朴洪根粘稻	group1	group2	China	Heilongjiang	37041144	5373393052
230	MuZhan2Hao	牡粘2号	group1	group2	China	Heilongjiang	22827412	3325225458
231	MuDanJiang12Hao	牡丹江12	group1	group3	China	Heilongjiang	21693048	3183239952
232	MuDanJiang8Hao	牡丹江8号	group1	group2	China	Heilongjiang	22629066	3285266651
233	MuDanJiang3Hao	牡丹江3号	group1	group2	China	Heilongjiang	6613204	941702452
234	MuDanJiang2Hao	牡丹江2号	group1	group2	China	Heilongjiang	30030146	4356076312
235	MuDanJiang1Hao	牡丹江1号	group1	group2	China	Heilongjiang	14429988	2091249685
236	MuDanJiang5Hao	牡丹江5号	group1	group2	China	Heilongjiang	14296286	2084840106
237	WuNongQiYi	梧农七一	group1	group2	China	-	4047282	576325026
238	YuShenLongBaiMao	禹申龙白毛	group1	group2	China	Heilongjiang	42600726	6174838060
239	BeiHai1Hao	北海1号	group1	group2	China	Heilongjiang	14800996	2148672395
240	HeJiao5602	合交5602	group1	group2	China	Heilongjiang	12944168	1843301598
241	HeJiang18Hao	合江18号	group1	group3	China	Heilongjiang	3016340	429887167
242	HeJiang17Hao	合江17号	group1	group2	China	Heilongjiang	3843568	547587750
243	HeJiang16Hao	合江16号	group1	group2	China	Heilongjiang	18757736	2733870164
244	HeJiang15Hao	合江15号	group1	group2	China	Heilongjiang	2549140	362772896
245	HeJiang14Hao	合江14号	group1	group2	China	Heilongjiang	28955192	4202238243
246	HeJiang13Hao	合江13号	group1	group2	China	Heilongjiang	38760176	5606989994
247	HeJiang11Hao	合江11号	group1	group2	China	Heilongjiang	13545612	1965830639
248	HeJiang10Hao	合江10号	group1	group2	China	Heilongjiang	15919344	2322033718
249	HeJiang9Hao	合江9号	group1	group2	China	Heilongjiang	12338380	1797105019
250	HeJiang6Hao	合江6号	group1	group2	China	Heilongjiang	25005870	3640248722
251	HeJiang5Hao	合江5号	group1	group2	China	Heilongjiang	16702330	2414143398
252	HeJiang4Hao	合江4号	group1	group2	China	Heilongjiang	29573602	4303708327
253	HeJiang3Hao	合江3号	group1	group3	China	Heilongjiang	5070170	722091062
254	HeJiang1Hao	合江1号	group1	group2	China	Heilongjiang	16874010	2470625854
255	DuYu230	渡育230	group1	group3	China	Heilongjiang	14451040	2110111241
256	DuYu229	渡育229	group1	group3	China	Heilongjiang	15275814	2226047080
257	DuYu224	渡育224	group1	group2	China	Heilongjiang	16325100	2378928902
258	DaoBei49	道北49	group1	group3	Japan	Heilongjiang	23712450	3447710040
259	DaoBei45	道北45	group1	group3	Japan	Heilongjiang	16413336	2394548706
260	KongYu143	空育143	group1	group3	Japan	Heilongjiang	26585690	3871246556
261	KongYu142	空育142	group1	group3	Japan	Heilongjiang	10041844	1430948330
262	KongYu141	空育141	group1	group3	Japan	Heilongjiang	11257840	1614936227
263	KongYu140	空育140	group1	group3	Japan	Heilongjiang	27762202	4038032648
265	KongYu137	空育137	group1	group3	Japan	Heilongjiang	5495350	782502112
266	KongYu136	空育136	group1	group3	Japan	Heilongjiang	19259160	2816437902
267	BeiYuNuo83	北育糯83	group1	group3	China	Heilongjiang	32718222	4736178538
268	BeiYuNuo80	北育糯80	group1	group3	China	Heilongjiang	24652532	3594011922
269	BeiHaiPl7	北海PL7	group1	group3	China	Heilongjiang	27568076	3998083056
270	BeiHaiPl6	北海PL6	group1	group3	China	Heilongjiang	3992944	568550556
271	BeiHaiPl5	北海PL5	group1	group3	China	Heilongjiang	25438920	3692317926
272	BeiHaiPl4	北海PL4	group1	group3	China	Heilongjiang	18322682	2678491504
273	BeiHaiPl2	北海PL2	group1	group3	China	Heilongjiang	17148766	2497774875
275	BeiHai272	北海272	group1	group3	China	Heilongjiang	14443056	2096423135
276	BeiHai271	北海271	group1	group3	China	Heilongjiang	6173396	878957076
277	BeiHai269	北海269	group1	group3	China	Heilongjiang	13880990	2013202872
278	BeiHai268	北海268	group1	group3	China	Heilongjiang	31273260	4474006774
279	BeiHai251	北海251	group1	group2	China	Heilongjiang	34225714	4957825516
280	ShangYuNuo411	上育糯411	group1	group3	Japan	Heilongjiang	28161064	4081152379
281	ShangYu412	上育412	group1	group2	Japan	Heilongjiang	35249452	5102867202
282	ShangYu84	上育84	group1	group3	Japan	Heilongjiang	3348842	476908905
283	ShangYu80	上育80	group1	group3	Japan	Heilongjiang	17041724	2473992131
284	DaoHuangJin	道黄金	group1	group3	Unknown	-	13823954	1982823550
285	DuanGenNuo	短根糯	group1	group3	China	-	4585444	653457276
286	DaoGuang	岛光	group1	group3	Japan	-	19040574	2773073341
287	KongYu126	空育126	group1	group3	Japan	Heilongjiang	11437380	1666229432
288	KongYu118	空育118	group1	group3	Japan	Heilongjiang	17962460	2621452119
289	KongYu114	空育114	group1	group3	Japan	Heilongjiang	16191336	2360764956
290	NongLin268	农林268	group1	group3	Japan	Heilongjiang	21755478	3182061889
291	ShangYuNuo391	上育糯391	group1	group3	Japan	Heilongjiang	9146204	1327879148
292	Yzos-213	YZOS－213	group1	group2	China	-	24876112	3606993377
293	Спроги	俄文-1	group1	group2	Russia	Heilongjiang	27916708	4038091864
294	Скромеий	俄文-2	group1	group3	Russia	Heilongjiang	6605616	939710063
295	Скороспегна	俄文-3	group2	group1	Russia	Heilongjiang	20258386	2940875150
296	Скашо－52	俄文-4	group1	group2	Russia	Heilongjiang	18587734	2711429387
297	Свиревщани-ка	俄文-5	group1	group2	Russia	Heilongjiang	20458952	2929518369
299	Сабалмо	俄文-7	group1	group2	Russia	Heilongjiang	19385010	2825246215
300	Мрдиаскуок-рони	俄文-8	group1	group2	Russia	Heilongjiang	8920988	1294719706
301	ЗПР6213	俄文-9	group2	group1	Russia	Heilongjiang	9808598	1423112800
302	Зеравшанинка－2586	俄文-10	group1	group2	Russia	Heilongjiang	28560036	4140816924
303	ДТР6217(钩)	俄文-11	group2	group1	Russia	Heilongjiang	22441980	3256115820
304	Далднедв－5	俄文-12	group1	group2	Russia	Heilongjiang	10055714	1460654269
305	Арропщанй	俄文-13	group1	group2	Russia	Heilongjiang	7081954	1007846296
306	XinKaiZhong	新开种	group2	group4	China	-	7096776	1010292146
307	YeDao	野稻	group2	group1	China	-	3347516	476805184
308	YeBan	野板	group2	group4	Unknown	-	13670360	1994401732
309	QiJingDao	奇井稻	group1	group2	China	-	18957672	2749450048
310	ZouFangZhu1Hao	走坊主1号	group1	group2	Japan	-	21742876	3154676164
311	ZouFangZhu	走坊主	group2	group1	Japan	-	4905886	698771390
312	FangZhu2Hao	坊主2号	group1	group3	Japan	-	29578434	4305384776
313	FangZhu	坊主	group1	group2	Japan	-	19532956	2848653784
314	GongHeDao	共和稻	group1	group3	Unknown	-	24391464	3538372433
315	ZaoBeiHai	早北海	group1	group2	Japan	-	21632346	3153656038
316	PingLiuNuo	平六糯	group2	group1	China	-	13219536	1882749251
317	BaiFa	白发	group1	group2	China	-	13470978	1955884321
318	JingYueZaoSheng	井越早生	group1	group2	Japan	-	48707276	7092227307
319	TaiPingHong	太平红	group1	group2	China	-	26716040	3874260673
320	XiaoChuanDao	小川稻	group1	group2	China	-	31962604	4623522957
321	Chao48	朝48	group1	group2	China	-	3585778	509906623
322	ZiSeDao	紫色稻	group1	group2	China	-	43984908	6406786313
323	LaLin52	拉林52	group2	group1	Unknown	-	18690260	2712329258
324	WuYiShuiDao	五一水稻	group1	group2	China	-	26378730	3811118976
325	ManDaLu	满大陆	group2	group1	China	-	31662056	4590134168
326	HongDao	红稻	group1	group2	China	-	32038626	4628393655
327	GongFeng	共丰	group1	group2	Unknown	-	29102278	4240651210
328	WanBao24	万保24	group1	group3	China	-	17286874	2519869227
329	HongXing2Hao	红星2号	group1	group1	China	-	33494514	4872919070
331	DaGuangTouSanHao	大光头三号	group1	group2	China	-	9351868	1362270936
332	HongHanDao	红旱稻	group2	group4	China	-	9576694	1364313386
333	SuLianZhong	苏联种	group2	group1	Russia	-	27998210	4045403434
334	WanGou51	湾钩51	group1	group2	China	-	24512358	3544043179
335	XiaoHongMang	小红芒	group1	group2	China	-	1991530	283625067
336	HeiMangDao	黑芒稻	group1	group3	China	-	11899354	1692264136
337	CaiZhongPu	采种圃	group1	group2	China	-	11598996	1677216227
338	GuangTou	光头	group2	group1	China	-	3604354	513610660
339	BaiMaoDao	白毛稻	group1	group2	China	-	35653616	5144155923
340	BaiRen	白刃	group2	group4	China	-	5816038	828185742
341	JinXianDao1Hao	金线稻1号	group1	group2	China	-	4852966	690740885
342	DaHuangGengZi	大黄粳子	group2	group4	China	-	5091568	724711361
343	XiaoBaiGengZi	小白粳子	group1	group2	China	-	25938984	3776951147
344	BaiDaDu	白大肚	group2	group4	China	-	30484596	4403172773
345	BaiDaDu	白大肚	group1	group2	China	-	30484596	4403172773
346	BaiDaDu	白大肚	group1	group3	China	-	30484596	4403172773
347	BaiMang	白芒	group2	group1	China	-	9993424	1455672571
348	HongMang	红芒	group2	group4	China	-	25077512	3625409955
349	HongMang	红芒	group2	group4	China	-	25077512	3625409955
350	HongMang	红芒	group2	group4	China	-	25077512	3625409955
351	BinXianLuDao	宾县陆稻	group2	group4	China	-	35339108	5100005456
352	WuChangBaiMang	五常白芒	group2	group4	China	-	25649128	3659246485
353	PuTongLuDao	普通陆稻	group2	group4	China	-	20638214	2943813884
354	BaiMaoGengZi	白毛粳子	group2	group4	China	-	36233220	5148564129
355	ZhuMaoDao	猪毛稻	group2	group4	China	-	12178038	1752022200
356	HongZhanDao	红粘稻	group1	group2	China	-	15941570	2324723287
357	JingGou	京勾	group1	group3	China	-	3962600	562137049
358	HeiMangDao	黑芒稻	group2	group1	China	-	11899354	1692264136
359	HeiZhanDao	黑粘稻	group2	group1	China	-	14142956	2006376292
360	ZhanDaoZi	粘稻子	group1	group2	China	-	37554956	5417229906
361	LuDao	陆稻	group1	group1	China	-	22166914	3162509198
362	GuangTouNuo	光头糯	group1	group2	China	-	16159278	2317745825
363	DaLiZhan	大粒粘	group1	group2	China	-	14091116	2043869380
364	DaShengChan	大生产	group1	group2	China	-	24911554	3600728286
365	WenGuang	文光	group1	group2	China	-	23734848	3432194620
366	DaBaiMang	大白芒	group1	group2	China	-	14559660	2105286423
367	WangBaoDao	王保稻	group1	group2	China	-	24617032	3557539267
368	RenDaLi	稔大粒	group1	group2	Unknown	-	27504542	3969828387
370	LiQingDao	李青稻	group1	group2	China	-	12167270	1766127837
371	HongMaoDaoZi	红毛稻子	group2	group1	China	-	24499812	3547885641
372	HuoDaoZi	火稻子	group1	group2	China	-	14613754	2113239726
373	JinGouDao	金勾稻	group1	group2	China	-	19303254	2742210520
374	QiShiTianHaiJia	七十天还家	group1	group2	China	-	13396394	1943034139
375	BeiHaiDaoHongMang	北海稻红芒	group1	group2	Japan	-	15946368	2327188978
376	HuangMaoDaoZi	黄毛稻子	group1	group2	China	-	22062370	3195931339
377	TaiPingHong	太平红	group1	group2	China	-	26716040	3874260673
378	WuMangZiYeDao	无芒紫叶稻	group2	group1	China	-	15090602	2201244778
379	YouMangZiYeDao	有芒紫叶稻	group1	group2	China	-	22963500	3333483354
380	DaXingGuo	大兴国	group1	group3	China	-	34860844	5046763853
381	GuangTouHuLu	光头葫芦	group2	group1	China	-	23872480	3460811917
382	LongHuaDaHongYu	隆化大红欲	group2	group4	China	-	23302960	3374930661
383	WuMingZhu	无名株	group1	group2	China	-	22168768	3228813093
384	ZhiLiSui	直立穗	group1	group2	China	-	22081398	3150138888
385	LongJiangGuangTou	龙江光头	group1	group2	China	-	10995442	1560082180
386	DaLiDao	大粒稻	group1	group2	China	-	6838888	970626615
387	HongMaoDaoZi	红毛稻子	group2	group4	China	-	24499812	3547885641
388	WuDaZhu	五大株	group1	group2	China	-	30615762	4456256792
389	MiSui	密穗	group1	group2	China	-	30936498	4466586842
390	TieLi1Hao	铁力1号	group1	group2	China	-	16325982	2370299294
391	JinXianDao	金线稻	group2	group1	China	Jilin	30240918	4298989501
392	BeiHai1Hao	北海1号	group1	group2	China	-	14800996	2148672395
393	HeiHeAiHui	黑河瑷珲	group2	group1	China	Heilongjiang	32000028	4578589710
396	XiaoBaiMao	小白毛	group1	group2	China	-	27976398	3992550124
397	HuangJinGou	黄金勾	group1	group2	Unknown	-	20705056	3027995536
398	HuLinWuMangDao	虎林无芒稻	group2	group1	China	-	16235076	2361135229
399	FanLongDao	范龙稻	group1	group2	China	-	13137246	1863596264
401	BanJieDao	半截稻	group1	group2	China	-	3168348	450081878
402	TuMangDao	秃芒稻	group2	group1	China	-	10296716	1460508825
403	XiaoTianDai5Hao	小田代5号	group2	group1	China	-	18691466	2732200670
404	FuGuo	富国	group1	group2	Japan	Heilongjiang	15733146	2291384766
405	GuangTouZiJian	光头紫尖	group1	group2	China	-	21240658	3107322445
406	GuangTouBaiJian	光头白尖	group1	group2	China	-	10635178	1550919502
407	XiaoHongMang	小红芒	group1	group2	China	-	1991530	283625067
408	HongMang	红芒	group1	group2	China	-	25077512	3625409955
409	HaiLunGuangTou	海伦光头	group1	group2	Unknown	-	20033962	2845693636
410	LongDao22	龙稻22	group1	group3	China	Heilongjiang	25229676	3656960665
411	TangYuan6(JingZu)	汤原6(京租)	group1	group1	North Korea	-	34365230	4981643720
412	JiLinRiLuo	吉林日落	group1	group2	China	-	61777488	8760355611
414	ErBaiMao	二白毛	group1	group2	China	-	42197316	5987598653
415	WuMingDao	无名稻	group1	group2	China	-	10881062	1543744488
417	LaoTouDao	老头稻	group1	group2	China	-	10927152	1558337707
419	KuaiDaoZi	快稻子	group1	group2	China	-	14675866	2129085134
420	QingShanSong	青山松	group1	group3	Unknown	-	17812620	2574272735
421	ChaoXianDao	朝鲜稻	group1	group2	China	-	12578058	1823473926
422	QingSen5Hao	青森5号	group1	group3	Japan	-	9645630	1368166494
424	LaoTouDao1Hao	老头稻1号	group1	group3	China	-	18557510	2661199382
425	HongGuangBaiMang	红光白芒	group1	group2	China	-	4666828	661395514
426	GaiLiangGuoZhu	改良国主	group2	group4	Japan	-	31619474	4559834586
427	DingXuDao	丁旭稻	group1	group2	China	-	4095878	580504999
428	HongMaoZi	红毛子	group1	group3	China	-	17353284	2509368810
429	BaiMangDao	白芒稻	group2	group1	China	-	19574082	2766398482
430	BaiZhan	白粘	group2	group1	China	-	20567566	2971289117
431	DuanMang	短芒	group1	group2	China	-	13020018	1882724793
432	TianLuoDao	天落稻	group1	group3	Unknown	-	30982658	4476712141
433	BaiTouShan	白头山	group1	group2	China	-	2903696	411356638
434	SongBenNuo	松本糯	group1	group2	China	-	16650728	2407290768
435	HaiLinYiHao	海林一号	group1	group2	Unknown	-	23790568	3441255478
436	Laoguangtou 83	老光头83	group1	group2	China	-	31594084	4467924453
437	LiuShuZhong	柳树种	group1	group2	China	-	13039598	1893070773
438	XiaoHuangMang	小黄芒	group2	group1	China	-	27819216	4035851896
439	TongHeJingZu	通河京租	group1	group2	Unknown	-	38721946	5588756024
440	XiaoGuangTou	小光头	group2	group1	China	-	28133026	3991119917
441	HeiYanQuan	黑眼圈	group1	group1	China	-	34191672	4920706543
442	GuangTouHuLu	光头葫芦	group1	group2	China	-	23872480	3460811917
443	XiaoBaiMao	小白毛	group1	group2	China	-	27976398	3992550124
444	HongGuo	红果	group1	group2	China	-	13715450	1985847886
445	XiaoBaiMang	小白芒	group1	group2	China	-	33158016	4771050042
446	SongGeng12Hao	松粳12	group1	group2	China	Heilongjiang	4497548	649589902
447	DongNong363	东农363	group1	group3	Unknown	Heilongjiang	18991876	2757744159
448	LongGeng27Hao	龙粳27	group1	group3	China	Heilongjiang	12669220	1796123404
449	LongGeng30Hao	龙粳30	group1	group3	China	Heilongjiang	13081734	1855964912
450	LongGeng31Hao	龙粳31	group1	group3	China	Heilongjiang	17412408	2467833857
455	LongGeng32Hao	龙粳32	group1	group3	China	Heilongjiang	612540	86603011
457	SongGeng13Hao	松粳13	group1	group3	China	Heilongjiang	6900394	996933004
458	SuiGeng13Hao	绥粳13	group1	group3	China	Heilongjiang	1350910	190769135
459	DaoHuaXiang2Hao	稻花香2号	group1	group3	China	Heilongjiang	29359014	4242042430
460	LongGeng37Hao	龙粳37	group1	group3	China	Heilongjiang	4309594	611122658
461	SongGeng9Hao	松粳9	group1	group3	China	Heilongjiang	5119520	729761982
462	LongDao11	龙稻11	group1	group3	China	Heilongjiang	25603092	3700771865
463	LongDao5Hao	龙稻5	group1	group1	China	Heilongjiang	9297746	1353748240
464	LongGeng21Hao	龙粳21	group1	group3	China	Heilongjiang	33630202	4873505425
465	LongGeng31Hao	龙粳31	group1	group3	China	Heilongjiang	17412408	2467833857
466	LongGeng20Hao	龙粳20	group1	group3	China	Heilongjiang	18608746	2701166112
467	SanJiang1Hao	三江1号	group2	group4	China	Heilongjiang	12094968	1762014059
468	Unknown	Intermediate	group1	group3	China	Heilongjiang	12048260	1748961269
470	Unknown	Intermediate	group1	group3	China	Heilongjiang	20014550	2869392245
471	Unknown	Intermediate	group2	group4	China	Heilongjiang	11874312	1683729564
472	Unknown	Intermediate	group1	group3	China	Heilongjiang	16554400	2347974413
473	Unknown	Intermediate	group2	group4	China	Heilongjiang	25582118	3632010069
474	Unknown	Intermediate	group1	group3	China	Heilongjiang	15742328	2276220421
475	Unknown	Intermediate	group2	group4	China	Heilongjiang	28342362	4096683764
476	Unknown	Intermediate	group1	group3	China	Heilongjiang	25850534	3735626706
477	Unknown	Intermediate	group2	group4	China	Heilongjiang	6772156	959522035
478	Unknown	Intermediate	group1	group3	China	Heilongjiang	28269022	4048469141
479	Unknown	Intermediate	group2	group4	China	Heilongjiang	29329632	4197650401
480	Unknown	Intermediate	group1	group3	China	Heilongjiang	35323296	4990570555
481	Unknown	Intermediate	group1	group3	China	Heilongjiang	15088698	2143899752
482	Unknown	Intermediate	group1	group3	China	Heilongjiang	22307942	3152593848
