# Supplementary material for: Genome-wide association studies of yield-related traits in high-latitude japonica rice
Source: BMC Genom Data. 2021 Oct 5;22:39. doi: 10.1186/s12863-021-00995-y (PMC8493688; doi:10.1186/s12863-021-00995-y)
Supplement: Supplementary file 2 — Additional file 2: Supplementary Table 2. Phenotypes of all accessions in four locations. [file 12863_2021_995_MOESM2_ESM.xlsx]

## Sheet: phenotypes
Supplementary Table 2 Phenotypes of all accessions in four locations
ID	H_PH	H_TI	H_PW	H_HD	J_PH	J_TI	J_PW	J_HD	E_PH	E_TI	E_PW	E_HD	W_PH	W_TI	W_PW	W_HD
1	75.6667	17	28.13	89	76.6667	19.6667	38.3167	92	78	13.6667	27.0733	112	93	19.6667	29.8733	84
2	89.3333	16	36.3367	90	94	15.3333	41.1233	99	91.6667	13	34.38	117	98.3333	12.6667	24.7667	93
3	71.6667	28	36.0467	87	72.6667	21	33.6233	95	72.6667	17	28.2833	113	83.6667	20.6667	13.9867	90
4	79	16.6667	34.8833	87	81.3333	14.6667	32.4967	95	80.3333	18.3333	44.2133	113	87.3333	14	25.67	91
5	87	13	23.81	90	87.6667	11	31.8867	98	85	9.66667	28.1067	113	102	15	20.62	93
6	84.6667	16.3333	28.4833	88	79.3333	17.6667	30.2367	93	83.6667	12	27.4067	109	92.6667	19.3333	18.8767	89
7	83.3333	14.3333	22.5333	96	85.3333	13	27.7233	99	80	13.6667	25.2	117	103	22.6667	17.1233	95
8	82.3333	16	30.0467	94	82	23.6667	54.8633	99	78	12	24.8333	115	97.6667	16	27.2367	97
9	95.6667	11.3333	31.6333	86	89.6667	14	26.9367	99	86.3333	10	26.67	112	108.333	15.3333	27.8967	91
10	107	8.66667	24.8967	104	109	12.3333	39.47	110	93	9.33333	17.26	124	113.333	12.3333	39.9067	103
11	92.6667	25.3333	46.9533	97	NA	NA	NA	NA	80	15	NA	NA	NA	NA	NA	111
12	98	10	26.7067	104	108.667	21.6667	74.6733	NA	92.6667	9.66667	15.83	127	109.667	13	40.99	106
13	104.333	15	28.37	97	101.333	17	46.55	103	88.6667	14.3333	35.55	115	106.333	18.6667	35.8233	97
14	113	8	31.4333	109	99.3333	11.3333	31.1867	NA	92.6667	8.33333	11.52	127	104	7	23.52	107
15	96	9	27.98	111	88.3333	12.3333	19.94	NA	89.6667	8.33333	21.26	126	103	10	28.3433	109
16	97.6667	13.3333	34.9	102	94.3333	16	38.5567	108	96	13	34.12	120	96.6667	15	44.2433	104
17	101.667	10.6667	32.16	103	107.333	10	37.8033	109	101	8	21.1933	125	113	12	34.58	106
18	100.333	19.3333	43.4967	101	100	16.3333	41.2767	109	98.3333	11	16.7033	124	108.667	18	50.7233	101
19	92.6667	13.3333	28.64	100	103	15.3333	39.6	109	97	12	22.27	123	103.667	15.6667	40.5867	100
20	100.333	9.33333	25.82	110	107	14	42.56	NA	98.3333	11	15.1667	129	111.667	12.3333	39.9433	110
21	103	10	26.72	104	110.333	13	34.6867	NA	109.333	9	14.9867	126	112.333	8	22.88	106
22	102	8.33333	24.31	112	105.667	15	40.9067	NA	100.667	9.33333	15.7033	130	111.667	10.6667	34.7067	107
23	98.6667	12	30.6567	99	105	14.6667	37.1833	107	90.3333	8.66667	23.56	117	112.333	13.6667	40.03	108
24	96.3333	11	25.31	102	103	18.6667	51.87	NA	95.3333	12	25.3133	117	111	18.3333	39.9467	101
25	85.6667	13.6667	28.7133	90	94	18	49.2933	98	88	12.6667	29.4633	109	94.3333	14	26.4233	90
26	92.6667	14	28.21	91	88	17	32.7633	99	89.3333	12	28.9967	114	98.3333	18.3333	31.0567	94
27	94.3333	12.6667	24.2967	92	92.6667	14.6667	39.6133	99	88.6667	14.6667	34.1767	113	101.333	17	37.7233	95
28	86	15	29.5267	92	83.3333	21	41.52	98	85.6667	14.3333	33.0867	111	90.6667	14.6667	24.9167	91
29	108.667	15	24.8767	114	112	18.3333	32.5567	NA	103.333	16.6667	NA	142	121.333	19	28.25	115
30	97	16	39.41	103	101	14.6667	36.69	107	96.6667	10	24.8733	117	109.333	16.3333	44.0433	102
31	101	14.6667	36.1533	99	97.6667	20.6667	33.86	103	103.333	15	30.03	115	113	19.6667	28.0333	100
32	80.3333	12	27.5133	110	92.3333	15	30.2367	NA	86.3333	10.6667	15.4667	129	104	16.3333	27.6267	109
33	82	11.3333	32.0233	103	87.6667	14.6667	33.4633	NA	82.6667	9.66667	17.8333	121	96.3333	17.3333	39.62	105
34	89.6667	9.33333	28.69	111	88.6667	14	21.5133	NA	86.6667	9.66667	13.7467	130	101.333	10	31.8933	110
35	95.3333	12.6667	41.72	102	97.3333	11.6667	35.2467	NA	85	13.6667	12.1	130	NA	NA	NA	89
36	96.6667	18.6667	26.5567	103	99.3333	22.6667	57.2533	NA	89.6667	9.33333	20.58	120	100.667	16	41.98	106
37	98	10	35.5333	106	98.6667	14	33.2667	NA	86	8.33333	13.5167	127	98.3333	9.66667	31.1333	107
38	96.3333	14	39.27	93	89.6667	17.3333	45.85	101	90	8.33333	23.6467	113	98	13	28.2367	96
39	86.3333	12.6667	30.7033	91	88.6667	13.6667	26.94	98	85	8	19.59	106	100.333	15	34.3333	91
40	100.667	9.66667	28.7167	95	101.333	16.6667	57.3967	100	94.3333	7.66667	23.3667	112	115	18.3333	43.0133	94
41	88.6667	10.3333	20.51	92	87.3333	12.6667	29.68	93	86.6667	9.33333	23.7767	106	100.667	14	23.3633	91
42	94.3333	14.3333	27.31	110	100.667	18.6667	38.4767	NA	85	9.33333	11.45	126	105.667	22.3333	43.2233	106
43	97.3333	10	21.82	98	96.3333	17.6667	39.5467	106	90.6667	12.3333	29.6767	116	103.667	16.6667	37.0233	108
44	93.6667	14	23.2233	106	95.3333	20	40.0533	NA	93.6667	16	14.2967	129	104	16.6667	29.0567	108
45	86.6667	9.33333	17.75	90	93	19	39.3967	98	83.6667	13.3333	30.09	112	91.3333	15	18.9333	93
46	92.3333	14.3333	28.0133	102	103	17.3333	49.5033	NA	95.6667	9.66667	22.99	121	98.3333	16.6667	36.2433	106
47	99.6667	15.6667	30.15	97	105.667	17.3333	23.3767	99	99.3333	13.6667	27.7333	113	98.6667	11.3333	23.4667	98
48	93.6667	13	25.0533	94	98.3333	16	42.4067	100	84.6667	10.6667	23.7	113	94.6667	13.6667	31.9367	96
49	96.3333	10	29.1867	94	97	12.6667	35.5167	102	90	7.33333	24.28	114	94.3333	12.3333	24.8733	95
50	92	11	22.5367	95	88.6667	16	43.29	100	87	12.6667	29.6367	116	86.6667	15.6667	26.7267	94
51	95	12.3333	27.18	95	88.3333	14	22.2	100	99.6667	8.33333	26.3167	115	97.6667	11.3333	24.3933	92
52	87.3333	15	24.1867	84	83.3333	21	35.7367	93	87	11.6667	30.1433	106	92	18.3333	22.7967	90
53	74.6667	10.6667	13.6567	84	83.6667	23.6667	38.36	93	76	11.3333	21.35	107	84	25.6667	35.4933	93
54	82	14.6667	18.0167	92	84.6667	26.3333	37.0667	100	76.3333	16	20.7233	115	85	42.6667	57.9933	98
55	92.6667	17.6667	29.36	93	91	21	NA	100	83.3333	14	24.7067	115	91.3333	37.6667	53.2233	104
56	98.3333	21.6667	30.2733	93	87	24.6667	28.32	100	90.6667	20	30.6167	111	100.333	30.6667	24.7433	98
57	110.667	22.3333	40.38	93	101.333	17.3333	21.4833	101	117	12.3333	32.47	116	109.333	21	32.4533	98
59	109.667	19.3333	42.2467	96	101.667	17.6667	31.8933	102	103.667	14.6667	32.5	111	108.333	23.3333	59.95	98
60	92	15.3333	32.4133	105	95.3333	21.3333	39.12	NA	91	8.66667	17.4433	123	101.667	15.6667	36.77	108
61	91	40	59.5067	91	87.3333	25.6667	40.71	99	79.6667	15.6667	23.1833	113	88	26.6667	38.1033	95
62	75.6667	13.3333	23.7733	105	74.6667	20.3333	35.4833	NA	76.6667	12.6667	20.54	122	85	20	35.3933	107
63	76	10.6667	20.8333	88	84.6667	19.6667	40.0267	99	82.3333	15	33.1467	110	95.6667	20	41.7133	93
64	110.333	9.66667	28.24	95	100.667	17	20.6333	102	121.667	8	22.75	113	130	17.3333	42.7	97
65	96.3333	16.6667	25.0833	91	98.6667	12.3333	28.14	99	92.3333	8.66667	20.51	113	99.6667	14	31.5467	95
66	86	11.6667	28.6667	88	89.3333	16	32.61	98	87.6667	10	26.6367	109	91	14.6667	31.65	92
67	102	14	34.9433	98	109	20	40.9133	107	95.6667	12	34.0333	115	93.3333	27	73.6767	102
68	98.3333	14.3333	34.7533	105	79.6667	12.6667	28.94	109	78.6667	8.33333	22.32	121	90.6667	23.3333	67.7467	107
69	109	18.3333	41.1333	89	91.3333	17	30.43	98	90.3333	8	18.57	106	96.6667	15.6667	38.09	89
70	87.6667	21.6667	42.6733	93	84.6667	27	43.77	97	73.6667	13.3333	15.1267	109	78.3333	50	57.89	93
71	100.333	18.3333	36.9533	95	102.333	26.3333	35.1133	99	91	16	27.2167	113	98.3333	22.3333	39.8967	97
72	98	14.6667	36.1867	99	92.3333	20.3333	53.15	108	91.6667	12	26.7167	121	99.6667	18	43.67	102
73	96.6667	15.3333	32.48	99	102	13	37.1967	108	93.3333	12.3333	27.47	117	100.667	17.3333	46.6367	101
74	85	19	37.4033	93	93.3333	15	25.7567	100	89.3333	10	23.4533	111	102.333	16	41.87	97
75	87	22.3333	44.5233	94	85.6667	20.3333	36.44	99	83.3333	10	21.3233	111	84	23.6667	44.29	97
76	112.667	14	45.13	92	107.333	15	43.7367	98	98.6667	9	23.81	109	107.667	13.6667	44.69	93
77	96.3333	18.3333	32.11	97	95.3333	17	37.3667	103	84.6667	12.3333	20.82	115	100	14.3333	34.11	97
78	103.333	16.3333	39.6233	97	91	16	35.2767	109	90	10.6667	24.9767	118	101.667	15.6667	37.18	102
79	96	25.6667	33.67	91	80.6667	25.6667	27.6233	99	84.6667	20.3333	30.13	112	81.3333	31.6667	25.8	93
80	81	16.6667	22.09	84	73.6667	25.6667	33.6767	89	80.6667	19.3333	27.2467	104	81.3333	20.3333	16.7733	86
81	79.6667	7.66667	10.5767	87	76.6667	19.3333	26.46	95	79	13.3333	18	104	85	19.3333	22.3367	91
82	89	11.3333	36.02	96	90.6667	16.6667	57.41	103	81	9	21.2767	118	79.6667	16	33.4233	98
83	76.6667	28	46.1467	91	80	20.6667	40.1833	98	80	15.6667	28.2133	111	80.6667	18.6667	23.42	92
84	88.3333	15	26.9867	94	81	22.6667	33.0333	99	87.6667	9	17.75	113	84.3333	16.6667	30.1533	94
85	87.6667	11.3333	32.4967	109	99.3333	11.6667	34.4333	NA	85	8	15.2767	122	94.3333	13	38.21	107
87	79.3333	23.6667	38.9	90	68.6667	27	35.47	95	73	13.3333	21.3133	107	73	22	25.4367	92
88	79.3333	19.6667	26.1867	87	67.6667	23.6667	19.4733	90	75	15	22.2267	106	75	20.6667	23.8433	94
89	105.333	11.6667	23.4967	101	114	13.6667	25.2067	107	102.333	8.33333	20.1767	120	128.333	12.6667	40.3367	105
90	92.3333	10	28.52	92	84.3333	14	35.1167	98	80.3333	14	28.65	111	82.6667	18	32.1633	96
91	106.333	29	65.6033	105	90	17.3333	34.81	NA	87	11.6667	22.23	122	93.3333	21	50.1033	106
92	102.333	19.6667	42.1367	99	89	20.6667	42.2433	103	88.3333	12.3333	23.8567	120	92	29.3333	62.69	99
93	115	12.3333	30.2467	90	104	16.3333	42.1033	93	94.3333	10	23.21	104	97.3333	13.6667	33.69	87
94	91	19.6667	36.8733	95	89.6667	17.3333	36.1167	97	74.6667	11	20.0467	109	84.3333	17	30.0667	91
95	94.3333	19	35.0033	97	97.6667	22	43.4467	102	83	9.66667	18.4433	115	90.6667	22	25.4467	96
96	81.6667	12	23.86	92	87.3333	16.6667	34.8167	99	83.3333	9.66667	21.0067	112	89	20	31.5333	93
97	84.3333	13	23.39	92	88.3333	18.3333	32.3733	99	76.6667	10.6667	20.66	111	86	22.3333	35.2033	95
98	91.6667	12.6667	34.31	92	94.6667	17.3333	43.3733	99	88	8.66667	25.16	112	85.6667	16.6667	30.0233	96
99	96	13	22.2267	97	97	21.6667	45.55	104	86.6667	14.3333	25.1667	116	93.6667	23.3333	35.3167	101
100	93.3333	21.6667	42.6867	90	88.6667	19.3333	39.0267	98	84	11.6667	27.09	109	90.6667	21	33.9433	94
101	94.6667	16	34.1567	95	91.6667	18.6667	38.3033	99	77.3333	11.6667	25.3767	111	87.3333	22.6667	36.7667	96
102	88	17	21.4733	101	95	20	48.49	98	92	11.6667	31.0533	106	NA	NA	NA	90
103	82.6667	11	27.7833	90	86.6667	16.3333	40.0567	96	78	9	21.0967	106	82.6667	16.6667	30.4967	92
104	99	27.3333	53.43	103	98.6667	19	39.49	99	92	18.3333	41.56	107	NA	NA	NA	92
105	99.3333	19.3333	36.2067	103	91.6667	27.3333	41.2633	95	90.3333	14.6667	27.41	101	NA	NA	NA	89
107	92.6667	14.6667	34.6467	87	96	18.6667	34.9733	98	85.3333	9	23.04	108	91.3333	10.6667	25.4133	92
108	89.3333	19.3333	36.5367	90	83	23.3333	30.8367	99	81.3333	13	27.1367	106	85	18	26.6267	93
109	92.6667	20.6667	40.5333	90	54.6667	26.6667	41.4233	98	73	15.3333	24.4567	106	82.6667	26.6667	39.9667	91
110	89.6667	19.6667	38.28	96	93	26	48.9133	103	85	12.3333	27.1433	115	88.6667	17.3333	32.3967	96
111	102.333	10	33.3033	105	110	17.6667	43.25	NA	102	9.33333	23.8467	120	106.667	18	52.3967	107
112	97.3333	13.3333	30.4567	97	104.333	18	50.23	106	92.3333	10	23.24	115	97.3333	19.3333	47.4233	99
114	105.667	18.3333	40.0633	97	99.3333	20.3333	33.47	107	92.3333	12.6667	27.6967	115	98.3333	18	41.6867	100
115	104	14	44.4567	106	105	15.3333	40.26	NA	83.6667	9.33333	20.8333	120	94.3333	14	38.0633	107
116	93.3333	18.6667	49.3667	99	97.3333	19	41.91	NA	75.3333	8	18.3867	118	94	15.3333	41.54	106
117	89.3333	12.6667	30.6267	104	105.667	20.3333	46.2633	NA	94	7.66667	20.49	119	105	23.3333	57.1167	107
118	106.333	8.33333	32.3133	95	111.333	14.6667	37.8367	102	100	8	21.6233	115	104.333	16.6667	47.8	98
119	92	20.3333	33.0467	99	91.3333	25	31.1133	98	84.6667	18	26.9233	110	101.667	22	39.7667	96
120	80.6667	13	28.1333	90	88	18	40.2167	99	80.3333	11.3333	26.0033	109	88	13.6667	27.6933	95
121	82.3333	25	32.2967	88	83.3333	26.6667	42.34	96	83.3333	13.6667	23.88	109	86.6667	44.3333	56.5	92
122	109.333	10.3333	34.1067	103	106.667	13.3333	36.0267	109	93.3333	8.33333	20.2933	120	106.333	16.6667	45.6567	108
123	98.3333	8.33333	20.5067	95	100.333	16	34.68	106	83	5.66667	12.4533	115	101.333	19.6667	47.5667	98
124	93.6667	26.3333	55.29	88	84.3333	20.3333	39.5333	97	71	10	15.63	109	86	21.3333	26.0733	91
125	102.333	17.6667	44.2933	93	94.6667	24.3333	53.2633	99	78.3333	13.6667	28.0367	113	NA	NA	21.1533	91
126	92.3333	19	39.7633	99	97	20.6667	43.8167	107	81.6667	8.33333	19.32	115	93	21.6667	61.5633	101
127	92.6667	9.66667	26.12	99	98.6667	12.6667	41.5567	104	82.6667	8.66667	22.28	115	100	30	104.093	103
128	70.6667	8.66667	21.9167	96	82.6667	14.6667	45.55	104	73	12.6667	30.83	116	83	15.3333	42.9633	101
130	84.6667	10	21.3033	95	90.6667	19.6667	51.73	104	82.6667	12.6667	29.0567	116	89.3333	13	42.4367	101
132	116	16	48.1433	94	108	19	43.6	103	97.3333	7	20.5767	116	100	14.6667	46.6833	96
133	101.333	16.6667	29.5	99	103.667	19.6667	38.9667	107	97	11.6667	21.63	120	98.6667	9.66667	20.8533	101
134	85	16	35.7767	87	92.3333	25.3333	59.91	93	83.6667	12	23.5533	108	90.3333	16	36.4867	93
135	95	11.6667	28.8533	95	100.667	13.6667	29.6967	103	88	10.6667	22.9733	112	98.3333	22.3333	55.26	96
137	93.3333	12.6667	26.8033	96	103.333	20	40.21	107	92	10	20.7033	117	103	19.6667	39.4267	99
138	83.3333	14	20.3067	91	87	27.6667	32.1633	93	78.3333	19.6667	26.0467	101	88.6667	21.6667	25.0733	87
139	87.3333	16	31.7867	92	86.3333	27.3333	59.6133	100	79.6667	8.66667	18.5267	112	91	19.6667	40.86	94
140	81	8	12.16	87	79.6667	21.6667	27.8467	95	77	8.66667	14.76	106	90.3333	28.3333	55.08	93
141	96	12	28.3633	87	94.3333	21.3333	32.1233	99	82.6667	9	20	105	94	14	21.7267	90
142	95.3333	16.6667	42.0667	87	86.6667	18	37.1067	95	81	11	20.3833	107	90	19	33.63	90
143	82.3333	19.6667	22.6067	89	81	25.6667	24.09	98	78	15	21.9433	109	90.3333	14.6667	27.0233	92
144	88	14	31.8533	90	80.6667	18.3333	32.62	99	77	12	24.6	109	94.3333	18	34.7833	90
145	81.6667	10.6667	18.9733	93	88.3333	20	36.2333	100	74.3333	13	21.96	112	84.6667	20.3333	30.1433	95
146	87.6667	12.3333	36.0833	97	93.3333	18.3333	54.3067	107	80.3333	10	20.9867	120	88	37.6667	106.247	101
147	70	20.3333	22.9167	87	81	26	29.1067	98	72	11.6667	16.6	106	79	29.3333	30.87	93
148	85.6667	21	39.5533	92	83.3333	23.6667	39.5867	99	76.6667	10	21.6233	111	85.3333	23.3333	34.1167	93
149	95.3333	17.3333	38.95	95	95.6667	21	40.6567	99	80	12.6667	22.8767	112	87	28.3333	43.95	94
150	93.3333	13.6667	37.7233	103	104.333	15.3333	41.91	107	83.3333	8	20.38	114	92.3333	15.6667	45.76	97
151	88	16.6667	30.8067	95	90	18.3333	34.8	99	80	13.6667	22.2133	114	87.6667	19.6667	39.4367	94
152	97	14	30.8267	96	96.6667	19	38.32	103	95	7.66667	22.6267	116	102.667	14.6667	34.3833	97
153	97.3333	15	25.3533	103	110.667	19.3333	36.5467	107	88.3333	8.66667	16.1667	116	107.667	16.6667	39.0567	100
154	89.3333	10.6667	29.9567	91	96	19.3333	56.24	99	84.6667	7.66667	22.85	110	92.6667	18.3333	52.6533	92
155	84.3333	17	35.85	92	85.3333	19	34.5733	96	81.3333	10.3333	24.3967	111	84.3333	19	39.4	93
156	83.6667	16.3333	39.8833	94	84.6667	18.3333	50.5833	99	83.3333	10	23.7367	111	87.3333	21.6667	45.1167	95
157	104.333	15.6667	59.2767	95	105.333	9.66667	32.1367	100	94	8.66667	25.9033	113	97.3333	16.6667	49.99	96
158	94	19.6667	45.25	95	92.6667	18.6667	36.3567	100	90	10.3333	26.6933	112	93	20	50.2167	95
159	93.6667	9.66667	29.9033	98	103.667	11.6667	40.2333	104	94	8.33333	26.3267	117	92.6667	11.6667	38.28	101
160	86.6667	16	33.0967	95	88.3333	20.6667	35.2533	99	83	15.6667	34.12	114	89	15.6667	32.82	96
161	90.3333	10.6667	28.14	99	105.333	15	39.3833	NA	82	9.66667	21.49	120	96	12.6667	31.5	103
162	102	12.3333	33.9133	95	101	16.3333	47.0433	109	86	9.66667	20.7367	119	94.6667	16.3333	44.9367	102
164	99.3333	16.6667	30.5867	95	100	19	44.0567	103	88.6667	13.3333	26.3767	113	99.3333	18.6667	38.24	97
165	97.6667	8.66667	28.2833	99	99	13	33.7167	107	83.6667	10.6667	27.26	115	95	15	44.26	100
166	90.6667	10.3333	27.7633	99	101	15.3333	37.4933	103	88.6667	8.33333	20.2367	116	95	15.6667	43.8567	100
168	87	12	25.4833	95	97.6667	22.6667	42.5233	99	86	12	23.6267	113	94.3333	22.3333	43.2333	95
169	84.6667	14	37.6967	107	109	20.3333	46.22	NA	90	10	19.4167	124	107	16	48.2367	107
170	88.3333	22.6667	30.7533	87	85	25	38.0367	93	84	16.3333	22.4533	108	85.6667	26.6667	33.8467	89
171	84	25	39.3767	90	87.3333	15.3333	25.11	109	83	17.6667	26.0233	110	85.6667	25.3333	35.4233	90
172	83.6667	14.6667	30.36	90	81.6667	27.6667	42.16	96	77.6667	13	23.78	109	81.6667	17	20.9233	90
173	91.3333	15.3333	23.9133	90	89	18.6667	32.4867	98	79.3333	10.3333	20.2233	111	88.6667	20.3333	23.6067	91
174	77	7.33333	11.15	84	83.6667	18	29.9833	90	78	8	15.1567	101	81	15	21.8467	84
175	78.6667	14.3333	21.51	97	89	23.6667	39.3633	102	76.3333	13.3333	22.9733	111	86.3333	21	33.7167	97
176	78.3333	8.33333	19.1	89	86.6667	15.3333	37.4633	98	77.6667	10	23.31	108	89.6667	12.3333	33.77	90
177	64.6667	11.6667	15.2467	99	NA	NA	NA	NA	71.5	13	24.815	109	NA	NA	NA	88
178	91.3333	25.3333	66.27	87	86.3333	20.3333	44.3	91	80	11.6667	22.6967	106	94	16.6667	31.4767	86
179	101.333	16	42.5933	95	105.333	14.3333	33.8167	104	80	9	19.7733	113	102	16.6667	41.4167	98
180	87.3333	18	29.6633	87	75.3333	26.6667	35.66	93	73.6667	14.6667	20.51	106	82.6667	28.6667	36.0033	89
181	96.3333	16	33.9533	95	NA	NA	47.8033	101	86.6667	12.3333	23.5	115	101.667	21.3333	31.41	94
182	97.3333	17	31.58	105	100.333	22	58.9867	NA	96.3333	18.3333	27.7833	120	107	19.6667	42.9067	106
183	83.6667	14	29.0433	96	85	20.6667	49.0267	103	78	13	23.21	115	94.3333	15.3333	34.6633	96
184	81.6667	18.6667	29.9567	96	83.3333	19	42.55	106	74	13	23.26	115	95	21	41.1167	97
185	84	21.6667	38.1767	92	82.6667	21.3333	34.6833	101	70	15	17.5567	114	NA	NA	51.1233	96
186	82.6667	14.6667	29.2267	99	94.3333	20	NA	107	84.6667	11	20.35	120	95	21.6667	41.7667	102
187	82.3333	16.3333	25.6867	88	79.6667	16.6667	32.4467	96	76	12.6667	20.17	106	83.6667	25.3333	47.99	90
188	85	15.3333	22.32	84	80.6667	21	24.7333	93	82.3333	13.6667	21.22	108	88.6667	21.3333	24.7567	87
189	91.6667	17.3333	36.2733	87	79.6667	14	28.9667	95	77.6667	10.3333	27.9767	109	88.3333	16.6667	29.2267	89
190	91	20.3333	44.17	89	86	18	36.6833	97	83	16.3333	34.7067	113	88.3333	17	31.7867	89
191	88.6667	13.6667	25.2133	90	92	17.6667	33.9267	96	83.3333	14.3333	29.1467	108	94.6667	20.6667	28.47	89
192	79.6667	12	20.1033	89	84.6667	16.6667	36.38	95	79	12.6667	27.16	109	86	24	37.6433	90
194	86	16.6667	30.35	89	84	22.3333	36.03	96	75	11	19.3267	111	88	18	31.14	91
196	91.6667	14.6667	30.47	89	82	18.3333	34.8167	98	78.6667	13.6667	23.6267	111	76.3333	24	34.1567	92
197	76.6667	15.6667	25.5667	88	74.3333	24	32.5933	92	74.3333	13.6667	25.4167	106	89.3333	14.3333	28.2567	87
198	82	18	24.3267	92	80.3333	27.6667	36.3667	97	79.3333	17	27.4933	111	82.6667	19.3333	27.11	91
199	80.3333	18.3333	36.9	90	78.3333	17	33.5267	95	73.6667	11.6667	24.62	107	82	19	29.33	88
200	78.6667	15.3333	33.1833	84	83.6667	18.6667	41	93	75.3333	9.33333	19.1967	101	84	11	22.6467	84
201	85.3333	10.6667	24.3	84	91	14	33.9333	92	77.6667	10	20.0967	102	93	14.3333	35.7633	86
202	85.6667	14.6667	28.27	84	85	16.6667	41.8133	92	77.6667	9.66667	21.36	101	91	14.3333	22.2567	85
203	79.3333	16.3333	37.6633	89	83.3333	19.3333	37.8567	NA	73	11.3333	24.7933	108	84.6667	19.6667	40.6133	91
204	86.6667	13.6667	28.9167	91	86	22.3333	41.34	95	74.6667	11	17.3067	109	84.3333	22.6667	27.24	89
206	92.3333	18.6667	43.54	84	84.6667	21.3333	39.64	94	81.6667	14.3333	27.5867	106	88.3333	16.3333	31.93	89
207	75.6667	12.6667	19.0233	103	88	22.6667	37.0567	96	80.3333	13	21.14	106	NA	NA	NA	89
208	85.3333	17.6667	32.9433	89	81	20	40.83	93	78	13	21.7467	106	86.3333	23	25.79	87
209	77.6667	9	18.7933	88	87	15.6667	24.4167	91	80.3333	7.66667	16.22	102	94.3333	17.6667	23.5267	86
210	107.667	12.6667	32.2933	90	108.333	12.6667	27.1533	97	108.333	7.33333	20.7	109	111.667	18	45.41	92
211	89.3333	14	23.4633	94	110.333	20.6667	37.8267	96	106.667	9.33333	21.1633	108	96.3333	18.3333	30.86	93
212	113.333	16.3333	40.35	91	107.667	16.6667	31.7567	97	102.333	11.3333	22.4367	111	110.667	21.6667	52.03	94
213	92	18	33.6467	91	94	23	34.0733	96	90.3333	14	26.8667	108	97	21	45.3567	92
214	86.3333	8.66667	15.7333	103	NA	NA	NA	NA	83	13	38.95	NA	NA	NA	NA	95
215	89	4.33333	8.86	95	105	16.6667	NA	95	95	9.33333	19.7967	109	104	16	38.8367	90
216	78.6667	10.6667	20.2733	87	85.3333	21	NA	95	72.3333	12	21.4633	104	86.6667	21.3333	31.3067	91
217	76	10	15.2167	87	83.3333	26.6667	46.0267	92	72.6667	11.3333	22.6233	104	90.3333	24	28.66	87
218	83.6667	18.3333	25.0267	87	90.6667	27	42.66	94	80.6667	13.6667	20.94	101	93.3333	26	12.85	89
219	83.6667	17	17.0067	87	92.3333	27	42.5233	93	87.6667	15	25.63	101	92	18.3333	15.84	91
220	85	15.3333	33.0667	89	90	22.6667	39.78	94	76.6667	12	21.6367	101	87.6667	19	8.88667	89
222	89	12	13.3067	87	98.3333	26.6667	30.6133	95	95.3333	15	22.4167	101	100.667	22.3333	29.1233	89
223	91.3333	10.6667	26.68	89	97	15.6667	38.54	95	91.6667	8.33333	19.21	105	97.6667	13	29.81	90
224	95.6667	9	31.87	89	100	16	47.7067	95	84.6667	7.66667	20.69	106	95	10.6667	26.4467	90
225	87.6667	11.6667	27.64	87	101.667	16	NA	96	90.6667	9.33333	20.2733	106	102.667	15.3333	32.2033	92
226	99.6667	15	26.4	87	103	22	42.1367	95	88	12.3333	23.3767	105	105.333	16.3333	8.41667	90
227	90.3333	27.3333	38.73	86	96.3333	20	42.6433	95	90	14.3333	26.5367	105	102	18	17.9567	91
229	122.333	12.3333	42.5267	94	123.333	12	49.5067	101	118.333	7.33333	19.89	112	111	10	27.8067	94
230	123.333	15	58.5467	96	133.333	13.6667	NA	97	114	7.33333	16.9067	109	113.333	10.6667	35.09	96
231	91.6667	14.3333	32.5767	99	103.333	17.6667	41.9933	104	87.3333	7.66667	19.0533	116	98.3333	14.6667	34.44	100
232	84.6667	15	32.2667	94	97.6667	17.6667	42.7033	97	90	8.33333	18.6	111	97.3333	15.6667	18.5233	94
233	86.3333	12	14.3133	88	93.6667	21.3333	37.0133	94	91.6667	9.66667	24.36	109	95.6667	14.3333	13.2033	92
234	95	14	36.83	87	92.6667	12.6667	33.91	92	90.3333	10.6667	28.6767	105	98	10.6667	22.39	88
235	77.6667	11	25.2467	92	95.6667	17	37.12	96	83.6667	12.3333	26.0233	108	NA	NA	NA	88
236	99	17.3333	45.9833	90	100.667	16.3333	29.9733	94	92.6667	8.33333	20.1233	109	98.3333	17.3333	52.55	89
237	99.3333	13	32.4567	90	99.3333	14.6667	39.4133	93	89.6667	8.33333	16.7433	106	100.667	8.33333	21.8633	90
238	98.6667	17.6667	43.4767	88	94.6667	22.6667	43.3533	93	82.3333	8	13.52	109	99.3333	10.6667	33.0567	89
239	103.333	17.3333	44.2167	95	112.667	19	49.5833	97	89.3333	12.3333	23.6633	109	108.333	17	44.6367	92
240	80	10.3333	23.8433	89	94	11	32.8033	95	86	7.66667	21.68	109	98	10.3333	29.69	90
241	89.6667	10.6667	25.9533	92	96	12.6667	34.4233	99	86	9.66667	20.96	115	100	9.33333	29.6867	96
242	98.6667	12.6667	27.8067	89	102.333	15	48.6167	98	91.3333	9	23.5667	109	99.6667	11.3333	21.32	91
243	106.333	26	73.14	91	104	12	38.3967	95	97.3333	10.6667	26.9033	106	107.333	14	13.9033	90
244	101	15	37.06	90	97.3333	15	40.5567	97	88	8.33333	19.4633	108	103.333	21	35.5067	90
245	112.333	13	41.17	93	113.667	15.3333	50.3367	98	98	8	23.74	112	112	10.6667	32.11	94
246	99	15.6667	35.0333	91	96.3333	11.6667	41.3433	98	86	9.33333	28	108	99	10	34.79	92
247	97.3333	12	26.7633	87	102	16.3333	44.38	93	91.3333	7.33333	19.4267	106	101.667	13	33.48	87
248	98	11.3333	25.0167	87	101.667	16.3333	42.32	93	95.6667	7.66667	18.8933	106	105	15	39.2267	89
249	81.3333	23	40.9133	84	84.6667	17	25.4667	89	78.3333	11	20.67	101	88.6667	22.6667	23.1	86
250	86	14	34.0867	84	94.3333	15	47.1133	92	87.3333	8	22.9767	104	100.333	17	24.4567	87
251	100.333	17.3333	42.76	84	99.6667	16	35.88	93	93.6667	8.66667	24.5967	104	101	18	33.6167	89
252	101.667	23.6667	40.9167	84	91.3333	22.6667	34.0867	92	91	14.3333	25.1133	105	99.3333	17.3333	31.8767	92
253	102.667	23	42.6267	88	91.6667	22.6667	43.0567	91	80	13.3333	19.24	101	87	16.6667	14.0367	88
254	100	11.3333	22.59	88	102.333	19	42.3133	94	96.6667	9.66667	20.6033	108	103.333	15.6667	38.8567	92
255	87.3333	20.6667	43.22	92	94.6667	23	60.3167	99	82.6667	11.3333	23.96	110	94.6667	21	55.2233	95
256	76.3333	19	26.42	84	86.6667	30.6667	45.6333	99	76.6667	14.6667	22.7833	111	84.6667	19.3333	33.2733	95
257	78	13.6667	19.42	89	89	22.6667	37.6833	98	78	9.33333	13.3833	108	90	12.3333	25.93	91
258	81	14.6667	25.8633	91	82.6667	28.6667	32.63	92	75	14	20.8233	107	83.3333	15	20.8267	90
259	98.6667	20.6667	43.17	84	100.667	19.6667	39.39	NA	87.6667	10	12.97	126	99.3333	15	39.9433	106
260	93.3333	27.3333	37.6433	88	82.6667	22.6667	26.3733	94	74.6667	14	18.4267	109	86	23.3333	34.8267	91
261	80	23.6667	27.5867	93	77.6667	18	29.4933	95	76	12	20.4133	104	80	19	25.0867	90
262	83.6667	22.3333	41.7333	89	86	26.6667	39.5833	98	76	12.6667	24.4067	106	82.6667	17.3333	30.96	90
263	92.6667	27.6667	51.6667	96	95.3333	17.3333	47.91	99	90	8.66667	22.9767	111	94.3333	13	29.3667	95
265	87.6667	12.6667	21.7067	84	83.6667	24	44.26	93	84	13.3333	21.3633	107	87.6667	20.3333	32.0067	88
266	81	22.6667	26.66	89	81.3333	26	30.87	93	86.3333	20	25.8433	109	84.6667	19	23.33	93
267	80	11.6667	18.0067	84	78	24	32.8267	90	75.3333	16	23.3233	103	78.6667	19.3333	28.14	87
268	71	17	22.6767	84	75.3333	26.6667	31.6567	91	67	17	24.08	101	75.6667	21.6667	32.96	90
269	87.6667	17.6667	37.2467	93	100.333	19.3333	45.73	98	94	16	27.3733	113	98	18	45.9133	94
270	77	10.3333	24.4567	102	86	20	42.2567	93	81.6667	13.3333	36.2367	106	94	18.6667	49.69	89
271	93.6667	17	37.53	97	94.6667	24	45.3133	96	81.6667	12	19.0567	112	102	19	37.8467	98
272	90.6667	14.6667	28.5333	93	92	21.3333	43.39	92	83.3333	14.3333	24.3767	108	95.3333	22.3333	33.37	93
273	72.6667	15.3333	16.5933	87	78.3333	33.3333	40.3667	90	73.3333	15.3333	20.8467	104	81	33	28.8767	87
275	76.6667	21.3333	29.82	81	76.3333	23	34.8033	92	70	15.6667	21.3733	101	85.6667	25.3333	NA	89
276	85	23.6667	37.5067	86	81.3333	27.3333	34.7033	90	75	12	17.0733	102	88.3333	21	37.89	88
277	78	16	20.7833	89	79.3333	30.6667	40.9867	91	74	12.6667	20.65	101	82	18.3333	26.5567	87
278	79.3333	16.6667	30.2933	89	77	29.3333	40.44	91	76.6667	12	22.4467	102	90.6667	30.6667	46.38	87
279	84.3333	15.6667	26.3433	89	87	33.3333	52.08	92	82.3333	13	21.41	101	83.3333	25	32.5	88
280	91	15.3333	29.37	88	83.3333	24	46.78	92	81	13.6667	23.0967	104	84.6667	19	25.4033	89
281	86.6667	15.3333	24.99	87	89	28	30.88	93	79.3333	14.6667	21.0633	101	90	20.3333	8.65667	89
282	91	8.33333	21.6867	99	82	27.3333	43.2933	92	85	9.5	16.58	101	NA	NA	NA	85
283	76.3333	15.6667	20.5067	87	80.6667	29	45.92	93	68.3333	13.3333	17.4167	100	72	24.6667	24.2333	86
284	83	12.6667	24.7967	89	78.6667	25.3333	51.9333	90	79.3333	14.3333	22.96	106	86.6667	14.6667	29.2133	90
285	75.6667	19	30.9433	NA	97	24.6667	44.9367	99	71	8	15.87	101	82.3333	14.6667	22.5167	88
286	81.3333	23.6667	40.0367	97	93	24	47.32	95	78.6667	14.6667	25.3033	109	96	13.3333	27.9133	94
287	84.3333	12.3333	22.41	91	91	25.6667	44.64	93	81.6667	15	23.7233	106	85.6667	16	17.8633	90
288	76.3333	12.3333	22.7167	87	83.3333	29.3333	36.7033	93	76.6667	12.6667	23.6967	101	85.6667	16.6667	17.2867	87
289	80.3333	11.6667	19.9167	88	80	28.3333	44.34	90	72.6667	16	21.7033	101	82	20	22.5633	87
290	78	17.3333	26.8233	87	79.6667	32.3333	34.3433	91	74	16.6667	25.03	104	82.6667	23.6667	29.1733	87
291	78.3333	20	23.56	87	104	22	53.1833	103	73	16.6667	23.88	106	83	17.6667	19.7467	88
292	121.667	9.33333	24.42	84	111.333	19	39.21	93	96	8	14.0067	101	108.667	12.6667	25.55	88
293	116.667	8	28.86	93	119	19.6667	44.39	98	114.667	13.3333	32.9	113	109	9	30.2033	93
294	95	13.6667	24.4733	93	101	25	34.6267	99	85.6667	11.3333	21.95	111	95.6667	15	23.6633	95
295	126.667	10.6667	26.5567	101	132.333	25	29.87	106	114.667	11.3333	21.3733	117	126.333	13.6667	24.6867	95
296	115.333	10.3333	27.8033	92	119.667	18.6667	25.32	97	98	9.33333	19.0167	106	107.667	14.3333	31.378	89
297	110	6.33333	13.4667	84	111	18	34.6767	92	92	9.66667	17.6033	101	102.333	7	6.45	87
299	118.333	8.66667	21.29	89	113.667	17.3333	41.5033	93	103	11.3333	22.0067	106	105	19	36.2133	89
300	126.667	11.3333	28.7967	89	123	19.6667	42.5633	95	105	7.33333	18.36	107	112.667	13.3333	33.75	90
301	115	7	15.3767	90	89.3333	34	35.3233	94	101	8.33333	22.7867	106	101.333	14.3333	30.01	87
302	111.667	9.33333	27.0433	97	98.6667	20.3333	40.0433	101	96	7.33333	19.5467	113	87.3333	18	33.6833	96
303	103.333	14.6667	27.0467	90	92.3333	26.6667	30.5933	95	90.3333	8.66667	19.87	104	107	16.3333	38.2333	90
304	105.667	15	30.9867	102	NA	NA	NA	NA	NA	NA	NA	NA	NA	NA	NA	93
305	100	11	27.16	88	95	18.3333	35.3567	94	90.6667	9.66667	20.56	106	NA	NA	NA	90
306	120.667	9.66667	25.1	92	104	18.3333	30.0867	95	100	6.66667	19.7933	107	NA	NA	NA	93
307	133.333	11.6667	24.38	105	120	24	43.32	101	117.667	11	25.1033	112	NA	NA	NA	93
308	120	11	29.54	89	99.6667	24	32.0833	95	89.6667	10	16.0533	106	NA	NA	NA	89
309	108.333	13	26.15	93	105	20.6667	33.4467	95	98.6667	8.33333	20.47	108	NA	NA	NA	93
310	106.667	9.33333	31.9833	93	85	39.3333	26.6333	97	82.3333	8.66667	13.8433	108	96.6667	18.6667	15.1467	91
311	91.6667	15.3333	19.49	93	82	35.6667	23.2633	99	83.6667	12	18.9567	111	99.3333	20	14.4833	92
312	83	19	31.1167	93	86.3333	36.3333	23.7667	99	84.3333	12	16.17	109	96.3333	19.6667	NA	92
313	89.3333	15	27.55	99	87.3333	28.3333	34.2767	92	85	15.3333	24.8467	101	89	20	16.35	87
314	80.6667	15	24.0633	92	100.667	27	39.3667	98	99.3333	11.6667	22.9767	113	107.333	15	24.9033	94
315	98.3333	10.3333	18.6767	84	104.667	27.3333	24.46	95	90.3333	13.3333	16.5133	106	93	20.6667	31.8267	91
316	90.6667	5.66667	13.6233	101	131	18.6667	41.7767	NA	116.333	14.6667	32.95	118	114	12.6667	37.6567	103
317	111.667	6.66667	17.8333	91	98	17	26.7367	96	92	10.3333	23.55	112	101.333	16.6667	49.3433	89
318	103.333	12	30.84	93	102.333	20.6667	18.9933	102	93.3333	11.6667	17.4867	115	106	19	29.7833	94
319	105.667	11	20.7633	90	106.667	22.6667	34.8	97	99.6667	13.3333	24.16	111	96.6667	18.3333	23.3167	89
320	79.6667	9.33333	19.2833	95	90.3333	14.6667	31.74	94	93.6667	12	28.8333	106	89.6667	16.6667	37.0933	89
321	93.3333	13.6667	35.5733	93	104.667	14.3333	41.1267	96	100.333	10	25.5333	110	103.667	16	18.68	91
322	116.667	6.66667	18.3833	NA	91	17.3333	40.0933	96	103.333	6.66667	17.65	111	NA	NA	NA	89
323	113.333	11	30.04	90	102.333	13	33.1467	NA	98.6667	19.3333	36.3167	121	103.333	15.6667	40.9167	103
324	111.667	13	38.74	87	105.667	16	34.2933	95	94.3333	9.33333	25.1467	108	101.333	14.3333	35.48	92
325	125	12	18.1	84	83.3333	19.6667	19.47	94	92.3333	9	21.1167	108	95	15.6667	16.3267	89
326	103.333	14	43.9867	87	82.6667	19	29.3133	94	82	8.33333	21.9567	106	91.6667	12.3333	33.7367	88
327	90	16.3333	32.3467	84	68.6667	29.6667	33.2767	92	73.3333	13.6667	19.8633	106	72	20	22.3033	90
328	78.3333	12	22.84	84	92	18.6667	NA	93	72	14	19.0167	108	77.3333	16.6667	14.4133	90
329	110	13.6667	22.8833	93	93.6667	28	50.0633	99	75	14	22.62	113	90	25.6667	37.69	96
331	95	17	28.19	87	102.667	15.6667	31.61	94	99.3333	6	18.0667	106	109.667	13	31.4033	90
332	123.333	9.66667	14.1067	95	112	17.6667	24.3733	99	105	14	24.92	114	120.333	13.3333	29.96	93
333	120	13.3333	26.9333	97	113.333	25	27.0567	103	106	11	19.33	116	113	16.3333	29.6633	93
334	110	9.66667	31.3767	95	92.6667	18.6667	36.4633	102	90.3333	11	31.1333	113	104.667	13.6667	27.3133	97
335	115.333	13.3333	35.3667	105	113.333	17.6667	19.9833	102	103	10.6667	19.4567	116	113	9.33333	17.48	97
336	113.333	9.66667	24.1833	99	106.667	15	22.5733	103	99.3333	9.33333	13.3367	115	111.333	11.3333	17.86	96
337	78.3333	11.3333	23.7833	93	101	19	26.2933	101	89	8.33333	14.6533	112	102.333	12.3333	23.01	94
338	100	16.6667	22.5267	93	98.6667	25.6667	16.4667	98	89.3333	10.6667	26.0667	109	96	12.6667	12.5067	90
339	93.3333	11.3333	33.4233	93	113	14.6667	NA	102	102.333	10	17.9133	111	115	10.6667	18.42	94
340	143.333	13.6667	36.0833	99	117.333	19.3333	25.8333	104	119.333	11.6667	20.92	117	122.333	19	32.56	95
341	90	14.3333	32.4367	97	108.333	23	22.3867	103	109.333	10.6667	18.6733	116	107.333	11.6667	23.21	97
342	123.333	12.3333	30.5367	94	121.333	16	17.4133	103	129	11.6667	19.7533	115	111	12.3333	14.67	93
343	106.667	14.3333	30.33	95	120	20	19.81	103	114.667	9.33333	18.77	116	113.333	13.3333	18.74	93
344	120	10	20.7767	95	119.667	17	21.0133	103	111.667	11.3333	18.8767	120	114.667	11	15.3733	95
345	90	15	20.3567	97	124.333	22.6667	24.7367	103	116.667	14	28.9567	120	NA	NA	20.0633	98
346	118.333	7.66667	17.18	97	123	17.3333	14.2933	103	121	12.6667	20.0633	119	114	14.3333	22.3533	96
347	110	11.3333	23.5133	103	129.667	17.3333	26.2367	103	122	8.66667	15.73	117	81.3333	11.6667	10.15	97
348	105	9	14.8633	97	108	20.3333	20.06	103	98.6667	13.6667	20.6633	117	99	13.3333	19.15	93
349	105	20.3333	30.5667	98	91.6667	17	21.9567	99	102.333	10.6667	24.46	116	104.667	13	23.26	93
350	103.333	9.66667	14.6967	NA	116.333	14	17.1267	109	117	12.3333	26.19	117	110.667	14.3333	NA	96
351	77	11.3333	29.85	104	118.667	18.6667	27.3767	103	115.333	11.3333	21.23	120	109	15.3333	25.1133	97
352	111.667	12.3333	31.01	93	106	16	19.1733	103	99.6667	9.66667	16.39	113	103	11.3333	16.8033	90
353	117	11	23.71	93	119.667	20.6667	24.5733	101	102.333	10.3333	22.3133	116	110	12.6667	19.4567	98
354	96.6667	18.3333	29.33	93	110.667	19.3333	21.26	102	114	12.3333	22.0433	116	108.333	14.3333	19.8133	93
355	115	6	18.1933	97	110	14.6667	27.14	107	113	11	19.1667	120	103.333	9.33333	13.5533	97
356	111.667	18.3333	34.6067	NA	110	27.6667	34.0367	NA	89.6667	14.3333	10.97	130	98.3333	16	28.1733	97
357	113.333	13	34.37	97	116.667	13.3333	39.9667	NA	102.333	10.3333	31.4667	116	100.667	16.6667	41.0933	109
358	118.333	9.33333	26.1667	89	111	21	22.4	95	103	10	23.3867	106	101	13.3333	11.4267	89
359	110	10	19.86	89	102.667	18.6667	38.2133	97	99.3333	11.6667	28.07	105	101.667	13.3333	26.7233	89
360	105	8.33333	16.7133	88	85.3333	25.3333	14.5167	95	80.6667	12.3333	22.07	104	93.3333	16	21.52	86
361	111.667	14.6667	38.39	103	119	13.6667	29.5733	NA	102	9	23.8833	118	105.333	12	19.04	102
362	103.333	14	30.3167	88	103.333	24	32.2533	93	99.3333	9.66667	19.8333	104	104.333	17.6667	27.7567	86
363	113.333	17.3333	51.1467	101	121.667	15.6667	37.4467	108	102	9	23.9433	117	107.333	14	34.8133	101
364	89	18.6667	26.39	88	93.3333	15.6667	34.7133	95	88	9.33333	18.8333	106	95.6667	11.6667	25.51	89
365	113.333	14	39.2967	95	122.333	16.3333	52.6267	104	105.333	10.3333	25.1333	116	104	17	39.0633	95
366	93.3333	26	30.37	90	91.3333	13.3333	27.22	95	93	9.66667	26.7567	107	93.6667	10.6667	29.97	91
367	76.6667	17.6667	17.8433	84	80.6667	22.6667	28.3433	92	80.6667	15	25.5367	106	81.6667	19	19.43	86
368	98.3333	17	23.5167	90	97.6667	18	36.51	92	81	11.3333	24.4733	106	91.3333	11	19.81	87
370	101.667	16.6667	28.5733	89	104.333	14.3333	42.1233	93	114.333	9	28.3967	109	103.333	10.6667	23.92	88
371	128.333	11.3333	27.4867	103	120	17.6667	36.6467	107	106.333	10.3333	18.1967	112	121	13	23.14	96
372	113.333	14	30.0733	92	110.333	17.3333	20.6167	99	101.333	8.66667	16.66	112	103.333	15.6667	22.7667	90
373	106.667	12.3333	21.7233	90	95.6667	24.6667	26.0733	96	104.667	11.6667	21.9733	109	98.6667	14.3333	21.14	90
374	103.333	18.6667	37.2133	86	83.3333	37.6667	32.0333	92	90	13.6667	24.5667	107	87.3333	25.3333	28.6567	87
375	95	15.6667	31.1467	86	101.333	16.3333	25.1433	92	97.6667	11.3333	24.27	106	95.3333	15	40.7033	88
376	75	20	23.91	88	102.667	15.3333	23.1533	94	96.6667	9.66667	17.8467	109	104.667	11.6667	22.87	88
377	86.6667	16.3333	31.0367	87	89.6667	26.6667	40.55	93	86.6667	12.3333	23.87	106	87.3333	16.6667	31.2133	87
378	93.3333	16.6667	34.6067	87	81.6667	19.3333	30.0233	94	83.3333	12.6667	23.6067	108	82.6667	21.3333	30.7333	87
379	88.3333	11	20.94	87	93.6667	10.3333	15.7467	94	83.6667	7	NA	101	83.3333	7.33333	14.1	88
380	115	19.3333	32.82	91	134.333	19.3333	35.5	99	111.333	11.3333	24.0767	112	111.667	14	30.26	92
381	123.333	19.3333	34.65	95	117.333	17.3333	15.86	108	104.667	8.66667	14.6833	116	106.667	13.3333	23.0067	97
382	108.333	12.3333	19.2333	95	114	22	34.76	103	96.3333	8	16.92	113	110.667	9	14.1967	94
383	108.333	9	34.56	88	97.6667	13.3333	24.0867	NA	98.6667	8	20.2933	109	99.6667	12.3333	29.9233	93
384	63.3333	18.6667	26.58	86	67.3333	23.3333	26.36	94	64.6667	11.6667	17.7567	106	74.3333	14.3333	17.26	89
385	78	17	17.4867	87	89.6667	28	32.01	94	83	12.3333	23.5667	101	94.3333	12.3333	14.01	85
386	110.667	10.6667	27.2933	100	103.333	13.3333	32.2433	107	103	10.6667	24.39	119	103	12.3333	32.1267	100
387	107.333	10.6667	23.4067	99	96	16.3333	20.3667	99	101.333	8.66667	15.4933	113	99.6667	12.6667	18.88	91
388	120	16	39.32	87	102.333	13.6667	19.2333	95	102.667	8.66667	21.1333	106	112.333	12.6667	33.47	87
389	110.667	14	33.9367	91	109.667	19.3333	42.66	99	105.333	9.66667	23.2767	109	109	15.3333	31.4233	91
390	121.333	19	31.1333	90	98	17	23.76	93	98.3333	9	17.3867	104	107.333	14.3333	19.2033	86
391	122	16	32.9033	90	95	15.3333	32.3767	95	97.6667	7.33333	18.2333	106	100.667	14	41.7533	88
392	108.667	10	24.2	90	110.667	15	34.6767	97	100.667	11	25.7967	112	106	15.6667	38.5367	92
393	105.667	13	24.2333	90	85.3333	21.3333	28.18	94	74	15.6667	21.9033	104	80.3333	22.3333	27.05	86
396	112.667	9.66667	23.3267	88	107.667	19.3333	38.2967	97	70.6667	10.6667	23.3567	109	96	25.6667	51.1133	90
397	103.667	20.6667	38.67	84	100	16	28.5167	94	93.3333	9.33333	19.55	104	104.333	11.6667	29.13	86
398	127.667	18	40.3167	95	113.333	22.3333	39.96	98	97.6667	7.33333	15.9667	113	107.333	10	7.08333	94
399	101.667	17	30.1067	92	93.3333	27.3333	24.78	98	90	16	30.6367	109	95	18.6667	15.3267	92
401	124	13.6667	27.9867	86	100	27.3333	27.7367	95	88.3333	11.3333	19.0933	104	95	22	28.7033	91
402	125.667	11.3333	27.7467	93	117.333	15	33.2933	97	111.333	8.33333	20.3933	111	114.333	15	38.9033	93
403	140.333	14	25.7067	86	86.3333	27.3333	26.6	93	87.6667	12	16.6933	104	99.3333	16	21.79	85
404	95.6667	16.3333	27.49	87	87.3333	16.3333	25.6433	94	83.6667	10	20.3867	101	87.6667	13	19.9067	87
405	136.667	18.6667	32.2667	86	87.3333	30.3333	42.0467	92	78.6667	11.6667	18.5367	104	90	20	13.6633	87
406	114.667	21	37.2	87	103.333	19.6667	28.4667	95	81	12.6667	18.9	104	97	12.6667	22.4733	87
407	96	20.6667	43.4633	89	113	16.3333	34.0967	95	97	5.66667	16.2833	106	105.333	14.3333	39.61	88
408	88.3333	21.3333	29.0633	84	85	23.6667	19.7833	92	78.6667	15.3333	20.2167	101	96	21	25.24	85
409	107.667	14	31.4567	88	112.667	17.3333	31.12	95	100	6.66667	16.5333	106	116.667	13.3333	31.8967	90
410	95	18.3333	43.1667	105	104.333	18	41.7433	NA	84.6667	10	21.2567	120	94	16.6667	39.1167	106
411	104	12.6667	32.3367	95	137.333	17.6667	39.0567	105	112	8.66667	17.8433	113	129	12.6667	36.7633	92
412	123.667	11	29.46	89	116	17.3333	40.8733	97	102.667	8.33333	24.7567	108	108	15	36.1	92
414	97.6667	13.3333	27.8167	89	99	22	34.94	95	83	10.6667	20.7933	104	95.3333	16	31.5833	88
415	88	13	35.1533	91	91.6667	20.6667	34.6833	93	86	11.6667	20.3733	106	94.3333	24	47.17	90
417	95.6667	9	29.96	89	108.667	18.6667	31.0533	101	90.3333	8	25.6233	105	96.3333	12	45.8567	92
419	94.3333	8.33333	27.2767	85	97	15	36.1567	97	87.6667	8	18.2767	104	97.3333	13.6667	30.52	88
420	104	11.3333	31.99	89	NA	NA	NA	NA	100.667	10.3333	25.29	106	111.667	15	37.4667	91
421	111.333	18.6667	40.6933	88	110.333	20	39.8533	94	103	9.66667	25.67	106	104	11.3333	24.2833	90
422	77.3333	11.3333	17.1533	91	112	19.3333	37.8433	98	106	10.6667	23.1167	112	109.333	13.3333	31.7833	94
424	88.6667	9.66667	17.3267	90	112	16	36.9033	97	107	7.66667	22.7	110	110.333	13.6667	31.33	93
425	105	15	34.54	92	100.667	17	31.4033	99	98.3333	7	17.5067	112	110	12.3333	31.52	94
426	89.3333	20	41.0333	90	96	21.6667	37.68	97	83.3333	13.6667	18.2267	109	98.3333	18.6667	20.1033	93
427	108.667	13.3333	30.8667	89	104	19.6667	20.9033	95	109.667	8.66667	20.5233	108	104.333	13.3333	28.4867	91
428	86.3333	15.6667	33.7367	103	137	20.6667	21.7533	NA	131	9	14.4433	122	146.667	17.3333	19.7233	108
429	118.667	16	31.9167	97	113.333	14	28.1	102	117.333	9.66667	26.93	116	133.333	11.6667	8.16333	99
430	81.3333	21.3333	41.8733	95	139.333	16	33.8433	103	126.333	9.66667	19.6067	116	137	15	30.5433	97
431	102.667	17	38.88	89	102.667	15.3333	29.68	97	104.667	8	23.9267	109	127.667	12.3333	36.7433	93
432	79.3333	10.3333	13.2933	94	126	19.3333	36.8733	99	113	7.66667	20.49	116	131.333	11.6667	28.32	96
433	108.333	11.6667	29.3067	84	108	15	35.5467	91	103.667	7	15.71	106	116	10.6667	30.73	88
434	116.333	9	26.5233	90	102.333	18.6667	38.2167	99	88.3333	8.33333	18.3167	109	103	14.6667	31.8333	91
435	102	14.6667	42.1067	92	102.667	19.6667	41.3067	97	94.6667	10.3333	23.94	109	98.6667	17.6667	42.9233	92
436	110.333	8.66667	19.7467	86	99.6667	26.6667	41.8	94	87.3333	10.6667	19.7933	109	94	15.3333	29.44	88
437	102.667	12.6667	25.0467	86	97.3333	33.3333	39.1833	93	79	9	14.7933	104	88.3333	20.6667	23.19	87
438	94.3333	11	14.7333	88	108	16.3333	28.0567	95	89	10	15.5867	106	105.667	15.3333	30.63	89
439	99	14.6667	23.0067	84	103.333	23.3333	38.18	94	93.3333	9.33333	17.6633	107	98	13	27.91	91
440	84.6667	14.6667	14.5767	88	105.667	18	23.73	95	100.667	8.33333	16.8767	108	95	17	25.4433	93
441	105.667	9.33333	28.6567	86	110.333	15.3333	32.8433	99	100.667	8	18.38	109	111.667	10.6667	34.05	95
442	117.667	10	25.6733	93	118.333	22	46.9033	101	100.333	11.3333	23.98	113	116	11.3333	6.48333	97
443	109.667	12.3333	32.2267	89	101	23.3333	41.1667	97	97.3333	6	17.55	106	107.333	10	25.0433	92
444	104.667	13	31.3633	86	98.6667	25	35.4767	95	92	11.3333	20.8833	109	94.3333	14	28.3033	94
445	110	14.3333	31.97	86	97.3333	20.6667	35.4167	94	95.6667	9.66667	22.6267	106	102.667	17.3333	36.29	88
446	114.667	6.66667	31.6333	99	102.667	21.3333	54.0833	106	93.3333	9.33333	26.1167	117	102	17	45.8033	99
447	99.3333	16	18.84	97	51.3333	22	28.9533	102	90.6667	11.3333	19.5433	116	95	19.3333	30.9467	94
448	83.6667	11	21.48	91	91.3333	21.6667	38.7333	95	84.3333	9.33333	22.7967	109	95	20.3333	46.58	90
449	85.6667	14.6667	34.0633	87	86.6667	19.6667	39.53	92	80.6667	9.33333	18.68	106	110.667	20.3333	46.6867	89
450	116.667	16.3333	55.6567	103	117	22.3333	62.7933	NA	97.3333	9.66667	19.42	121	90.3333	21.6667	36.9133	105
455	91.6667	20.3333	37.0267	92	86.6667	21	38.3267	100	78.6667	8.66667	21.74	109	99	17	39.5533	96
457	99	16	37.0967	93	100.667	16.6667	45.3833	101	87.6667	10	24.91	114	97	18.5	40.7833	94
458	94	15	36.99	93	93.3333	20.3333	49.1333	97	87	10.6667	22.7633	109	90.3333	21.6667	60.8533	90
459	82	9.33333	22.0167	92	85.3333	17.3333	38.1867	95	81.3333	11.3333	24.55	106	96.3333	13.3333	37.2167	96
460	85	10.3333	33.27	93	90.3333	20.6667	60.8333	101	80	10.3333	22.1233	117	92.3333	18	32.98	89
461	94.6667	15.3333	21.8433	96	97.6667	11.6667	37.23	NA	87	7	17.7933	113	104.333	15	NA	96
462	116.667	14	36.92	103	108.667	13.6667	45.6833	NA	101.667	7.33333	22.7633	119	107.333	16.6667	NA	94
463	117.333	13.6667	54.6033	107	108.667	16.6667	50.82	NA	94.3333	8.66667	18.55	120	105.667	16	NA	106
464	81.3333	12	26.0633	92	84	19	42.0867	NA	89	12	24.7833	109	88.6667	16.6667	NA	90
465	83.3333	16.6667	24.9667	90	77.6667	25.6667	51.72	NA	76.6667	13	25.1133	106	85.3333	14.6667	NA	90
466	91.6667	10.6667	43.3933	92	80	23	40.1333	NA	86.3333	13.6667	25.82	105	90.3333	18	NA	92
467	93	14.3333	41.33	94	93	11.6667	31.6433	NA	89.3333	10	22.78	112	89.3333	16.6667	NA	93
468	98	7.33333	23.9033	92	105	12	39.0467	98	95.3333	7	24.9533	113	97.3333	14.3333	36.7033	94
470	88.6667	12	23.0767	87	95.6667	17.3333	38.98	90	84.3333	10.3333	18.3867	106	89.6667	16.6667	29.3667	89
471	76	8.33333	14.84	89	84.6667	13.6667	37.6667	94	75.6667	9.33333	23.2633	106	77.3333	15.6667	39.0967	90
472	98.3333	13.3333	38.2533	95	87.6667	25	43.4933	92	77.3333	13	22.6867	106	78.3333	12	33.8233	89
473	117.333	10.6667	28.8733	95	100.667	10.6667	33.8467	99	95.6667	7.66667	21.4467	113	84.3333	17.3333	32.3067	90
474	92.6667	16.3333	39.4267	92	100	14	29.4	95	90.3333	8.33333	23.46	109	95	12.3333	32.7633	94
475	115.333	14.3333	36.6967	95	93.6667	18.6667	39.1267	97	83	9.33333	25.06	111	94.6667	17.6667	43.04	90
476	103.667	12	38.7733	90	107	12	37.3967	94	93.3333	9	24.5267	107	88.3333	16.3333	41.21	94
477	116.667	10.3333	30.0933	95	99	16	36.24	104	83.6667	10.3333	20.2933	115	98.3333	16	42.9967	89
478	79.3333	16.6667	27.7167	92	94	17.3333	33.7967	95	84.3333	9.66667	19.6933	108	97.3333	18.6667	46.19	100
479	116.333	9.33333	21.9	97	97.3333	16.6667	39.1833	93	84	7.33333	14.8467	113	96	20.3333	37.0833	91
480	93.3333	9	29.26	91	99.3333	14	50.0733	97	93	6.66667	21.2533	109	94.6667	18	40.49	92
481	129.667	14.3333	42.0367	101	76	24	36.6667	92	67.6667	10.3333	14.5133	101	103.333	13.3333	47.02	92
482	100.667	18.3333	46.8333	95	99.6667	16.6667	46.19	99	89	7	18.2133	112	80.6667	20.6667	31.3433	87
