# Supplementary material for: Genome-wide association studies of yield-related traits in high-latitude japonica rice
Source: BMC Genom Data. 2021 Oct 5;22:39. doi: 10.1186/s12863-021-00995-y (PMC8493688; doi:10.1186/s12863-021-00995-y)
Supplement: Supplementary file 3 — Additional file 3: Supplementary Table 3. List of all significant postitions detected by two models with 4 locations. [file 12863_2021_995_MOESM3_ESM.xlsx]

## Sheet: Sheet1
Supplementary Table 3 List of all significant postitions detected by two models with 4 locations
Trait	Model	Marker	Chromosome	Position	LOD	Rep_loca	Rep_modelb
HE_DH	GLM	S1_837694	1	837694	8.64939
HE_DH	GLM	S1_5813959	1	5813959	6.5725
HE_DH	GLM	S1_6072351	1	6072351	6.77248
HE_DH	GLM	S1_6177788	1	6177788	6.79887
HE_DH	GLM	S1_13735163	1	13735163	6.71854
HE_DH	GLM	S1_14351763	1	14351763	7.08031
HE_DH	GLM	S1_21056167	1	21056167	7.05008
HE_DH	GLM	S1_39969823	1	39969823	7.47255
HE_DH	GLM	S2_5523756	2	5523756	7.3685
HE_DH	GLM	S2_24211276	2	24211276	7.27031
HE_DH	GLM	S2_24453292	2	24453292	6.73534
HE_DH	GLM	S2_24455901	2	24455901	6.56719
HE_DH	GLM	S3_3009098	3	3009098	6.66253
HE_DH	GLM	S3_24448084	3	24448084	8.37948
HE_DH	GLM	S3_24479448	3	24479448	6.80351
HE_DH	GLM	S4_8096439	4	8096439	6.9483
HE_DH	GLM	S4_14818439	4	14818439	7.26719	*
HE_DH	GLM	S4_14965042	4	14965042	6.83086	*
HE_DH	GLM	S5_27514667	5	27514667	7.37401
HE_DH	GLM	S6_499921	6	499921	7.3478
HE_DH	GLM	S6_4060672	6	4060672	6.63612	*
HE_DH	GLM	S7_6691746	7	6691746	6.81165
HE_DH	GLM	S7_7608505	7	7608505	6.78631
HE_DH	GLM	S7_8522704	7	8522704	10.2123	*
HE_DH	GLM	S7_8545903	7	8545903	12.768	*
HE_DH	GLM	S7_8557078	7	8557078	7.18347	*
HE_DH	GLM	S7_8568778	7	8568778	6.67254
HE_DH	GLM	S7_8602082	7	8602082	12.9013	*
HE_DH	GLM	S7_8625615	7	8625615	11.8959	*
HE_DH	GLM	S7_8665028	7	8665028	8.9018	*
HE_DH	GLM	S7_8708061	7	8708061	9.79788	*
HE_DH	GLM	S7_8740726	7	8740726	8.54576
HE_DH	GLM	S7_8748551	7	8748551	7.60004
HE_DH	GLM	S7_8775268	7	8775268	6.74065
HE_DH	GLM	S7_8815068	7	8815068	11.8587	*
HE_DH	GLM	S7_8832791	7	8832791	13.9051	*
HE_DH	GLM	S7_9195300	7	9195300	7.04627	*
HE_DH	GLM	S7_17498100	7	17498100	6.71735
HE_DH	GLM	S7_17943305	7	17943305	10.6801	*
HE_DH	GLM	S7_18100509	7	18100509	7.14767
HE_DH	GLM	S7_24703983	7	24703983	6.81303
HE_DH	GLM	S7_24775370	7	24775370	7.22535
HE_DH	GLM	S7_24830619	7	24830619	7.00126
HE_DH	GLM	S7_27590096	7	27590096	6.87108	*
HE_DH	GLM	S7_28965927	7	28965927	11.663	*
HE_DH	GLM	S7_28974530	7	28974530	6.90716
HE_DH	GLM	S7_28977247	7	28977247	7.19945
HE_DH	GLM	S7_29079676	7	29079676	7.03845	*
HE_DH	GLM	S7_29089458	7	29089458	12.7805	*
HE_DH	GLM	S7_29136550	7	29136550	13.7869	*
HE_DH	GLM	S7_29238189	7	29238189	14.7984	*
HE_DH	GLM	S7_29374030	7	29374030	12.7207	*
HE_DH	GLM	S7_29427774	7	29427774	8.9317	*
HE_DH	GLM	S7_29566846	7	29566846	14.0176	*
HE_DH	GLM	S7_29671375	7	29671375	6.69108
HE_DH	GLM	S7_29683327	7	29683327	8.93625
HE_DH	GLM	S8_11912591	8	11912591	6.88157
HE_DH	GLM	S9_2425573	9	2425573	7.41126
HE_DH	GLM	S9_4417319	9	4417319	7.19588
HE_DH	GLM	S9_4589529	9	4589529	6.98873
HE_DH	GLM	S9_8957274	9	8957274	8.34125
HE_DH	GLM	S9_15114398	9	15114398	6.65459
HE_DH	GLM	S9_15569589	9	15569589	8.22134
HE_DH	GLM	S9_15647202	9	15647202	7.52006
HE_DH	GLM	S10_3350143	10	3350143	6.61457
HE_DH	GLM	S10_3712318	10	3712318	6.80123
HE_DH	GLM	S11_12320802	11	12320802	6.59336
HE_DH	GLM	S11_16839394	11	16839394	7.25309
HE_DH	GLM	S11_19875312	11	19875312	7.19384
HE_DH	GLM	S11_20080020	11	20080020	7.26449
HE_DH	GLM	S11_20224594	11	20224594	7.60368
HE_DH	GLM	S11_20292875	11	20292875	7.3368
HE_DH	GLM	S11_20980154	11	20980154	6.91604	*
HE_DH	GLM	S11_21537819	11	21537819	7.40531
HE_DH	GLM	S11_28644486	11	28644486	8.09683
HE_DH	GLM	S12_4146890	12	4146890	6.85267
HE_DH	GLM	S12_17073334	12	17073334	6.90601
HE_DH	GLM	S12_27226151	12	27226151	6.95053
HE_PH	GLM	S1_16273888	1	16273888	7.61635		*
HE_PH	GLM	S1_24878839	1	24878839	6.71919
HE_PH	GLM	S4_2321952	4	2321952	6.65682
HE_PH	GLM	S10_7644849	10	7644849	6.82468
HE_PH	GLM	S11_4513373	11	4513373	7.21343	*
HE_PH	GLM	S12_143006	12	143006	7.76919	*
HE_PW	GLM	S2_20684148	2	20684148	8.13499		*
HE_PW	GLM	S5_18689558	5	18689558	8.62345		*
HE_PW	GLM	S7_8748551	7	8748551	7.35573
HE_PW	GLM	S7_8832791	7	8832791	6.71685
HE_TI	GLM	S3_27906997	3	27906997	6.70768
HE_TI	GLM	S4_30719855	4	30719855	8.11288
HE_TI	GLM	S9_18686115	9	18686115	6.68759
HA_DH	GLM	S4_14818439	4	14818439	9.16476	*
HA_DH	GLM	S7_8815068	7	8815068	6.58407	*
HA_DH	GLM	S7_8832791	7	8832791	8.20617	*
HA_DH	GLM	S7_28965927	7	28965927	7.14151	*
HA_DH	GLM	S7_29136550	7	29136550	7.55062	*
HA_DH	GLM	S7_29238189	7	29238189	8.7844	*
HA_DH	GLM	S7_29374030	7	29374030	6.95844	*
HA_DH	GLM	S7_29566846	7	29566846	9.19262	*
HA_PH	GLM	S2_28512956	2	28512956	6.57225
HA_PH	GLM	S5_1194663	5	1194663	7.53032
HA_PH	GLM	S5_6006381	5	6006381	6.62741
HA_PH	GLM	S5_6123536	5	6123536	6.85396
HA_PH	GLM	S5_24742797	5	24742797	6.95228
HA_PH	GLM	S6_26628470	6	26628470	6.79191
HA_PH	GLM	S7_9596886	7	9596886	7.39663
HA_PH	GLM	S7_19605382	7	19605382	6.73592
HA_PH	GLM	S7_20062073	7	20062073	6.58468
HA_PH	GLM	S11_1570406	11	1570406	6.65511
HA_PH	GLM	S11_7800705	11	7800705	7.21178
HA_PH	GLM	S11_21255737	11	21255737	7.13288
HA_PH	GLM	S11_21960582	11	21960582	7.11106
HA_PH	GLM	S11_25456953	11	25456953	7.30178
HA_PW	GLM	S3_29937049	3	29937049	7.56147		*
HA_TI	GLM	S1_12530055	1	12530055	8.19857		*
HA_TI	GLM	S1_20680414	1	20680414	7.21057
HA_TI	GLM	S1_21801752	1	21801752	7.27975
HA_TI	GLM	S1_30138818	1	30138818	6.5912
HA_TI	GLM	S1_30743881	1	30743881	6.63315
HA_TI	GLM	S1_39992029	1	39992029	6.94832
HA_TI	GLM	S2_13679760	2	13679760	6.97449
HA_TI	GLM	S4_14826672	4	14826672	6.66853
HA_TI	GLM	S5_8887100	5	8887100	7.2179
HA_TI	GLM	S5_13183882	5	13183882	6.91895
HA_TI	GLM	S6_29983236	6	29983236	6.65984
HA_TI	GLM	S7_8353378	7	8353378	6.82449
HA_TI	GLM	S7_8765886	7	8765886	6.70012
HA_TI	GLM	S7_24105282	7	24105282	6.9117
HA_TI	GLM	S8_6457950	8	6457950	7.37552
HA_TI	GLM	S8_23617248	8	23617248	6.77836
HA_TI	GLM	S8_24755824	8	24755824	7.00816
HA_TI	GLM	S9_3654361	9	3654361	6.6789
HA_TI	GLM	S10_5407482	10	5407482	6.60378
HA_TI	GLM	S10_6827925	10	6827925	7.08766
HA_TI	GLM	S10_13431680	10	13431680	6.89947
HA_TI	GLM	S11_9355532	11	9355532	7.14612		*
HA_TI	GLM	S11_15278301	11	15278301	6.90571
HA_TI	GLM	S11_15691826	11	15691826	6.95509
HA_TI	GLM	S11_16985225	11	16985225	6.93066
HA_TI	GLM	S11_17253197	11	17253197	6.77801
HA_TI	GLM	S11_22237702	11	22237702	6.72661
HA_TI	GLM	S11_22245077	11	22245077	6.84693
HA_TI	GLM	S11_22290907	11	22290907	9.40476
HA_TI	GLM	S11_22344490	11	22344490	7.47661
HA_TI	GLM	S11_22347907	11	22347907	8.28764
HA_TI	GLM	S11_22364564	11	22364564	6.83148
HA_TI	GLM	S11_25114200	11	25114200	6.6332
HA_TI	GLM	S11_25188818	11	25188818	6.69276
HA_TI	GLM	S11_25192857	11	25192857	7.17321
HA_TI	GLM	S11_25198369	11	25198369	6.77891
HA_TI	GLM	S11_25245105	11	25245105	6.62117
HA_TI	GLM	S11_25261204	11	25261204	6.8392
HA_TI	GLM	S11_25342697	11	25342697	6.90856
HA_TI	GLM	S11_25343405	11	25343405	6.60902
HA_TI	GLM	S11_25360838	11	25360838	6.68343
HA_TI	GLM	S11_25384537	11	25384537	6.8856
HA_TI	GLM	S11_25386046	11	25386046	6.83996
HA_TI	GLM	S11_25388581	11	25388581	8.00505
HA_TI	GLM	S11_25439666	11	25439666	6.85602
HA_TI	GLM	S11_25455238	11	25455238	6.62437
HA_TI	GLM	S11_25466142	11	25466142	7.57306
HA_TI	GLM	S11_25491402	11	25491402	6.76155
HA_TI	GLM	S11_27334504	11	27334504	7.76818
HA_TI	GLM	S11_28195683	11	28195683	7.18686
HA_TI	GLM	S12_4042675	12	4042675	8.1464
HA_TI	GLM	S12_12009459	12	12009459	7.10778
HA_TI	GLM	S12_24755150	12	24755150	6.66764
JA_DH	GLM	S2_5856938	2	5856938	7.04338
JA_DH	GLM	S4_14818439	4	14818439	7.18856	*
JA_DH	GLM	S5_24670721	5	24670721	7.07091
JA_DH	GLM	S6_9121996	6	9121996	8.86806	*
JA_DH	GLM	S7_28965927	7	28965927	8.7009	*
JA_DH	GLM	S7_29089458	7	29089458	7.19473	*
JA_DH	GLM	S7_29136550	7	29136550	7.57598	*
JA_DH	GLM	S7_29238189	7	29238189	8.94876	*
JA_DH	GLM	S7_29374030	7	29374030	7.01992	*
JA_DH	GLM	S7_29427774	7	29427774	7.67986	*
JA_DH	GLM	S7_29566846	7	29566846	9.5634	*
JA_DH	GLM	S11_20831436	11	20831436	6.76117
JA_DH	GLM	S11_20882818	11	20882818	7.5575
JA_DH	GLM	S11_20980154	11	20980154	6.99615	*
JA_DH	GLM	S11_22802371	11	22802371	6.87457
JA_DH	GLM	S12_13923700	12	13923700	7.12489
JA_TI	GLM	S1_18297573	1	18297573	8.03623
JA_TI	GLM	S2_5050927	2	5050927	8.23976
JA_TI	GLM	S3_29397121	3	29397121	8.36753		*
JA_TI	GLM	S5_8141097	5	8141097	7.33881
JA_TI	GLM	S6_23317095	6	23317095	7.80345
JA_TI	GLM	S9_436806	9	436806	6.82055
JA_TI	GLM	S9_2760382	9	2760382	6.57427
JA_TI	GLM	S9_3087138	9	3087138	6.61927
JA_TI	GLM	S9_6730268	9	6730268	6.6859
WU_DH	GLM	S1_24302072	1	24302072	8.25658
WU_DH	GLM	S1_38797712	1	38797712	6.95177
WU_DH	GLM	S3_13472285	3	13472285	7.94543
WU_DH	GLM	S4_10105616	4	10105616	6.69995
WU_DH	GLM	S4_14818439	4	14818439	8.28865	*
WU_DH	GLM	S4_14858595	4	14858595	6.68944
WU_DH	GLM	S4_14965042	4	14965042	8.10951	*
WU_DH	GLM	S4_15170559	4	15170559	7.58955
WU_DH	GLM	S4_15230096	4	15230096	6.69571
WU_DH	GLM	S4_16202519	4	16202519	6.95713
WU_DH	GLM	S4_16228711	4	16228711	8.17585
WU_DH	GLM	S4_16284766	4	16284766	8.54425
WU_DH	GLM	S4_16287614	4	16287614	6.65587
WU_DH	GLM	S4_16292746	4	16292746	7.75046
WU_DH	GLM	S4_16319475	4	16319475	6.96272
WU_DH	GLM	S4_16339846	4	16339846	6.70508
WU_DH	GLM	S4_16344668	4	16344668	7.06499
WU_DH	GLM	S4_16367962	4	16367962	6.70641
WU_DH	GLM	S4_16373618	4	16373618	6.62492
WU_DH	GLM	S4_16419626	4	16419626	7.08357
WU_DH	GLM	S4_16433249	4	16433249	7.04024
WU_DH	GLM	S4_16536056	4	16536056	6.74758
WU_DH	GLM	S4_16545509	4	16545509	7.0212
WU_DH	GLM	S4_16564311	4	16564311	7.09148
WU_DH	GLM	S4_16726172	4	16726172	7.24757
WU_DH	GLM	S4_16807212	4	16807212	7.55128
WU_DH	GLM	S5_24641582	5	24641582	6.58588
WU_DH	GLM	S6_3134080	6	3134080	6.59279
WU_DH	GLM	S6_3135488	6	3135488	6.68259
WU_DH	GLM	S6_3407682	6	3407682	9.93166
WU_DH	GLM	S6_3428330	6	3428330	9.02061
WU_DH	GLM	S6_3434778	6	3434778	9.0554
WU_DH	GLM	S6_3443446	6	3443446	6.88127
WU_DH	GLM	S6_3463690	6	3463690	7.98264
WU_DH	GLM	S6_3469418	6	3469418	7.17335
WU_DH	GLM	S6_3481463	6	3481463	7.93363
WU_DH	GLM	S6_3536492	6	3536492	6.87034
WU_DH	GLM	S6_3539731	6	3539731	7.272
WU_DH	GLM	S6_3549318	6	3549318	8.86961
WU_DH	GLM	S6_3560215	6	3560215	9.28868
WU_DH	GLM	S6_3580436	6	3580436	8.00934
WU_DH	GLM	S6_3621190	6	3621190	7.0553
WU_DH	GLM	S6_3815932	6	3815932	6.75998
WU_DH	GLM	S6_4060672	6	4060672	8.4217	*
WU_DH	GLM	S6_4239920	6	4239920	8.06039
WU_DH	GLM	S6_4239942	6	4239942	6.91328
WU_DH	GLM	S6_4240479	6	4240479	8.20202
WU_DH	GLM	S6_4246682	6	4246682	7.13625
WU_DH	GLM	S6_8212699	6	8212699	6.84907
WU_DH	GLM	S6_9121996	6	9121996	9.2056	*
WU_DH	GLM	S6_9895558	6	9895558	7.05629
WU_DH	GLM	S6_10912159	6	10912159	6.6587
WU_DH	GLM	S7_8522704	7	8522704	13.4969	*
WU_DH	GLM	S7_8545903	7	8545903	12.8305	*
WU_DH	GLM	S7_8557078	7	8557078	7.27714	*
WU_DH	GLM	S7_8558672	7	8558672	8.63719
WU_DH	GLM	S7_8602082	7	8602082	13.4928	*
WU_DH	GLM	S7_8625615	7	8625615	12.0531	*
WU_DH	GLM	S7_8665028	7	8665028	8.81827	*
WU_DH	GLM	S7_8708061	7	8708061	8.83555	*
WU_DH	GLM	S7_8815068	7	8815068	9.9234	*
WU_DH	GLM	S7_8832791	7	8832791	11.5954	*
WU_DH	GLM	S7_9125551	7	9125551	7.12972
WU_DH	GLM	S7_9195300	7	9195300	8.29351	*
WU_DH	GLM	S7_14484244	7	14484244	6.64162
WU_DH	GLM	S7_17943305	7	17943305	7.76728	*
WU_DH	GLM	S7_27297589	7	27297589	6.61873
WU_DH	GLM	S7_27590096	7	27590096	6.61475	*
WU_DH	GLM	S7_27960534	7	27960534	6.78187
WU_DH	GLM	S7_28377055	7	28377055	7.50505
WU_DH	GLM	S7_28534770	7	28534770	7.19968
WU_DH	GLM	S7_28629346	7	28629346	7.59944
WU_DH	GLM	S7_28965927	7	28965927	9.95389	*
WU_DH	GLM	S7_29079676	7	29079676	7.61954	*
WU_DH	GLM	S7_29089458	7	29089458	8.80748	*
WU_DH	GLM	S7_29136550	7	29136550	9.74907	*
WU_DH	GLM	S7_29238189	7	29238189	11.7642	*
WU_DH	GLM	S7_29374030	7	29374030	9.97429	*
WU_DH	GLM	S7_29427774	7	29427774	7.43534	*
WU_DH	GLM	S7_29566846	7	29566846	10.8388	*
WU_DH	GLM	S7_29683394	7	29683394	7.32462
WU_DH	GLM	S8_11391757	8	11391757	6.74628
WU_DH	GLM	S11_24184086	11	24184086	7.19563
WU_PH	GLM	S1_16780925	1	16780925	6.67421		*
WU_PH	GLM	S1_16923990	1	16923990	7.20597		*
WU_PH	GLM	S1_19879951	1	19879951	7.24251		*
WU_PH	GLM	S1_25300404	1	25300404	7.1694		*
WU_PH	GLM	S1_39978777	1	39978777	7.63621		*
WU_PH	GLM	S2_31842473	2	31842473	6.75732
WU_PH	GLM	S3_28062066	3	28062066	7.22502		*
WU_PH	GLM	S3_35617679	3	35617679	7.90768
WU_PH	GLM	S4_10456410	4	10456410	7.02015		*
WU_PH	GLM	S4_27779009	4	27779009	6.97814		*
WU_PH	GLM	S4_29361947	4	29361947	7.35132		*
WU_PH	GLM	S5_11687290	5	11687290	8.56511		*
WU_PH	GLM	S5_27551836	5	27551836	7.50527		*
WU_PH	GLM	S6_8796319	6	8796319	7.08583		*
WU_PH	GLM	S6_16747977	6	16747977	7.18908		*
WU_PH	GLM	S7_8658303	7	8658303	7.50462		*
WU_PH	GLM	S8_2815552	8	2815552	7.1412
WU_PH	GLM	S8_13839158	8	13839158	7.16512		*
WU_PH	GLM	S10_720837	10	720837	7.15299		*
WU_PH	GLM	S10_6468028	10	6468028	7.49656		*
WU_PH	GLM	S10_15849217	10	15849217	7.07082		*
WU_PH	GLM	S11_4513373	11	4513373	7.8004	*
WU_PH	GLM	S11_16671221	11	16671221	8.18031		*
WU_PH	GLM	S11_18119705	11	18119705	7.00222		*
WU_PH	GLM	S11_25082912	11	25082912	6.715
WU_PH	GLM	S11_25245105	11	25245105	7.07129
WU_PH	GLM	S11_27988057	11	27988057	7.52434		*
WU_PH	GLM	S12_143006	12	143006	7.0441	*
WU_PH	GLM	S12_12041845	12	12041845	7.04486		*
WU_PW	GLM	S1_2816977	1	2816977	9.58958		*
WU_PW	GLM	S1_2998469	1	2998469	9.24895		*
WU_PW	GLM	S1_8497423	1	8497423	8.76766		*
WU_PW	GLM	S1_8615063	1	8615063	9.80742		*
WU_PW	GLM	S1_9367744	1	9367744	9.38513		*
WU_PW	GLM	S1_9840631	1	9840631	8.53997		*
WU_PW	GLM	S1_9840707	1	9840707	9.0385		*
WU_PW	GLM	S1_10176781	1	10176781	8.2012		*
WU_PW	GLM	S1_11570840	1	11570840	8.53667		*
WU_PW	GLM	S1_12044818	1	12044818	8.29519		*
WU_PW	GLM	S1_12169066	1	12169066	8.30248		*
WU_PW	GLM	S1_12463315	1	12463315	6.58593
WU_PW	GLM	S1_12473618	1	12473618	9.09701		*
WU_PW	GLM	S1_13280466	1	13280466	7.91451
WU_PW	GLM	S1_13964296	1	13964296	8.12127		*
WU_PW	GLM	S1_15015920	1	15015920	8.14977		*
WU_PW	GLM	S1_15432866	1	15432866	9.35763		*
WU_PW	GLM	S1_16848642	1	16848642	8.26071		*
WU_PW	GLM	S1_16923757	1	16923757	8.40444		*
WU_PW	GLM	S1_17702134	1	17702134	7.03549
WU_PW	GLM	S1_20430175	1	20430175	9.92859		*
WU_PW	GLM	S1_20441038	1	20441038	8.50395		*
WU_PW	GLM	S1_22565518	1	22565518	9.67586		*
WU_PW	GLM	S1_22565753	1	22565753	9.4271		*
WU_PW	GLM	S1_22568211	1	22568211	8.79189		*
WU_PW	GLM	S1_25732552	1	25732552	9.55317		*
WU_PW	GLM	S1_29521211	1	29521211	17.7022		*
WU_PW	GLM	S1_30650262	1	30650262	9.27363		*
WU_PW	GLM	S1_34048347	1	34048347	9.3708		*
WU_PW	GLM	S1_41335650	1	41335650	7.53185		*
WU_PW	GLM	S1_41942746	1	41942746	8.68782		*
WU_PW	GLM	S2_7400855	2	7400855	8.36275		*
WU_PW	GLM	S2_9194882	2	9194882	8.34336		*
WU_PW	GLM	S2_9814172	2	9814172	8.46142		*
WU_PW	GLM	S2_10594175	2	10594175	6.84704
WU_PW	GLM	S2_11259819	2	11259819	8.28272		*
WU_PW	GLM	S2_13153405	2	13153405	7.78825		*
WU_PW	GLM	S2_13640887	2	13640887	8.73846		*
WU_PW	GLM	S2_13641409	2	13641409	8.47679		*
WU_PW	GLM	S2_13696500	2	13696500	8.69996		*
WU_PW	GLM	S2_13703549	2	13703549	8.28963		*
WU_PW	GLM	S2_13720445	2	13720445	8.76111		*
WU_PW	GLM	S2_13956344	2	13956344	8.32141		*
WU_PW	GLM	S2_13995531	2	13995531	8.14256		*
WU_PW	GLM	S2_15903056	2	15903056	8.5385		*
WU_PW	GLM	S2_22386204	2	22386204	7.87678		*
WU_PW	GLM	S2_22542447	2	22542447	9.47528		*
WU_PW	GLM	S2_23847292	2	23847292	6.8434
WU_PW	GLM	S2_26129541	2	26129541	9.63326		*
WU_PW	GLM	S2_28718843	2	28718843	8.80028		*
WU_PW	GLM	S2_30215344	2	30215344	8.18077		*
WU_PW	GLM	S3_1073	3	1073	8.21591		*
WU_PW	GLM	S3_12774220	3	12774220	8.31072		*
WU_PW	GLM	S3_13365688	3	13365688	10.2207		*
WU_PW	GLM	S3_13475081	3	13475081	8.46296		*
WU_PW	GLM	S3_13987507	3	13987507	9.44303		*
WU_PW	GLM	S3_15776241	3	15776241	9.45501		*
WU_PW	GLM	S3_15889961	3	15889961	8.3428		*
WU_PW	GLM	S3_18778085	3	18778085	8.43002		*
WU_PW	GLM	S3_19550612	3	19550612	8.46357		*
WU_PW	GLM	S3_19562693	3	19562693	8.31846		*
WU_PW	GLM	S3_19566185	3	19566185	9.14359		*
WU_PW	GLM	S3_20047691	3	20047691	8.35403		*
WU_PW	GLM	S3_21328132	3	21328132	9.12301		*
WU_PW	GLM	S3_22383936	3	22383936	7.38621		*
WU_PW	GLM	S3_26103555	3	26103555	8.34706		*
WU_PW	GLM	S3_27699881	3	27699881	8.76168		*
WU_PW	GLM	S3_30812609	3	30812609	8.27404		*
WU_PW	GLM	S3_31169299	3	31169299	8.50724		*
WU_PW	GLM	S3_32713990	3	32713990	9.23012		*
WU_PW	GLM	S3_35424156	3	35424156	9.24592		*
WU_PW	GLM	S3_35530033	3	35530033	9.39201		*
WU_PW	GLM	S4_8200890	4	8200890	8.97848		*
WU_PW	GLM	S4_8443728	4	8443728	8.93613		*
WU_PW	GLM	S4_8938410	4	8938410	8.41438		*
WU_PW	GLM	S4_8996573	4	8996573	8.32426		*
WU_PW	GLM	S4_10133846	4	10133846	6.78351
WU_PW	GLM	S4_14022161	4	14022161	8.49315		*
WU_PW	GLM	S4_16690715	4	16690715	10.0706		*
WU_PW	GLM	S4_17816750	4	17816750	8.37863		*
WU_PW	GLM	S4_18079001	4	18079001	8.47502		*
WU_PW	GLM	S4_19747400	4	19747400	9.42333		*
WU_PW	GLM	S4_21079354	4	21079354	8.40609		*
WU_PW	GLM	S4_22025728	4	22025728	9.04801		*
WU_PW	GLM	S4_22584137	4	22584137	10.7148		*
WU_PW	GLM	S4_22623979	4	22623979	8.8407		*
WU_PW	GLM	S4_26417640	4	26417640	9.12593		*
WU_PW	GLM	S4_28652050	4	28652050	9.04495		*
WU_PW	GLM	S4_32507995	4	32507995	8.43764		*
WU_PW	GLM	S5_2003327	5	2003327	8.52088		*
WU_PW	GLM	S5_2877196	5	2877196	9.32642		*
WU_PW	GLM	S5_6324909	5	6324909	8.52664		*
WU_PW	GLM	S5_8546412	5	8546412	8.4834		*
WU_PW	GLM	S5_9843856	5	9843856	9.91198		*
WU_PW	GLM	S5_9952049	5	9952049	9.91384		*
WU_PW	GLM	S5_10291844	5	10291844	8.35464		*
WU_PW	GLM	S5_10678941	5	10678941	8.17025		*
WU_PW	GLM	S5_11770918	5	11770918	8.33454		*
WU_PW	GLM	S5_12881701	5	12881701	8.3708		*
WU_PW	GLM	S5_13173569	5	13173569	8.32506		*
WU_PW	GLM	S5_13242356	5	13242356	8.23145		*
WU_PW	GLM	S5_13305058	5	13305058	8.2884		*
WU_PW	GLM	S5_14286963	5	14286963	7.05037
WU_PW	GLM	S5_14287058	5	14287058	8.21232		*
WU_PW	GLM	S5_14576294	5	14576294	9.2643		*
WU_PW	GLM	S5_15472505	5	15472505	8.24493		*
WU_PW	GLM	S5_20231629	5	20231629	8.43631		*
WU_PW	GLM	S5_20973781	5	20973781	9.01821		*
WU_PW	GLM	S5_22089624	5	22089624	8.18114		*
WU_PW	GLM	S5_22847345	5	22847345	9.76378		*
WU_PW	GLM	S5_24996062	5	24996062	9.59776		*
WU_PW	GLM	S5_25591911	5	25591911	9.54747		*
WU_PW	GLM	S5_26012680	5	26012680	8.46379		*
WU_PW	GLM	S5_27086819	5	27086819	8.23626		*
WU_PW	GLM	S5_29703563	5	29703563	8.34787		*
WU_PW	GLM	S6_47215	6	47215	8.37094		*
WU_PW	GLM	S6_4358543	6	4358543	8.29203		*
WU_PW	GLM	S6_8044409	6	8044409	10.6151		*
WU_PW	GLM	S6_11662497	6	11662497	9.17306		*
WU_PW	GLM	S6_11852269	6	11852269	8.08335		*
WU_PW	GLM	S6_14876257	6	14876257	8.33282		*
WU_PW	GLM	S6_15405216	6	15405216	8.3162		*
WU_PW	GLM	S6_15425193	6	15425193	8.57964		*
WU_PW	GLM	S6_15425329	6	15425329	8.41602		*
WU_PW	GLM	S6_15426074	6	15426074	7.37463		*
WU_PW	GLM	S6_15446205	6	15446205	8.32144		*
WU_PW	GLM	S6_15452080	6	15452080	8.30417		*
WU_PW	GLM	S6_15452086	6	15452086	8.34981		*
WU_PW	GLM	S6_15452096	6	15452096	8.36362		*
WU_PW	GLM	S6_15510864	6	15510864	8.57428		*
WU_PW	GLM	S6_16638146	6	16638146	8.34398		*
WU_PW	GLM	S6_25759473	6	25759473	8.40766		*
WU_PW	GLM	S6_26527319	6	26527319	9.10598		*
WU_PW	GLM	S7_5393538	7	5393538	9.56629		*
WU_PW	GLM	S7_8780543	7	8780543	8.27127		*
WU_PW	GLM	S7_9482292	7	9482292	9.77409		*
WU_PW	GLM	S7_12441692	7	12441692	8.40317		*
WU_PW	GLM	S7_13331706	7	13331706	8.67308		*
WU_PW	GLM	S7_15961813	7	15961813	8.35164		*
WU_PW	GLM	S7_15972461	7	15972461	9.26081		*
WU_PW	GLM	S7_20387096	7	20387096	8.84212		*
WU_PW	GLM	S7_23737792	7	23737792	8.2721		*
WU_PW	GLM	S7_24488990	7	24488990	9.25954		*
WU_PW	GLM	S7_28028336	7	28028336	9.29793		*
WU_PW	GLM	S8_2717187	8	2717187	8.27514		*
WU_PW	GLM	S8_2727778	8	2727778	8.66022		*
WU_PW	GLM	S8_3561389	8	3561389	7.80452		*
WU_PW	GLM	S8_3731745	8	3731745	8.36188		*
WU_PW	GLM	S8_4668189	8	4668189	8.58928		*
WU_PW	GLM	S8_6367407	8	6367407	7.74566		*
WU_PW	GLM	S8_6447751	8	6447751	7.07351		*
WU_PW	GLM	S8_6734712	8	6734712	8.33156		*
WU_PW	GLM	S8_6771257	8	6771257	8.29047		*
WU_PW	GLM	S8_8097263	8	8097263	8.25248		*
WU_PW	GLM	S8_12783056	8	12783056	8.62887		*
WU_PW	GLM	S8_13039931	8	13039931	8.04401		*
WU_PW	GLM	S8_13574320	8	13574320	8.50752		*
WU_PW	GLM	S8_13839529	8	13839529	8.2983		*
WU_PW	GLM	S8_13839628	8	13839628	8.62613		*
WU_PW	GLM	S8_14144149	8	14144149	9.25546		*
WU_PW	GLM	S8_16790186	8	16790186	6.88507
WU_PW	GLM	S8_18938733	8	18938733	8.29021		*
WU_PW	GLM	S8_20694275	8	20694275	8.47012		*
WU_PW	GLM	S8_22791456	8	22791456	16.3799		*
WU_PW	GLM	S8_25743334	8	25743334	8.35015		*
WU_PW	GLM	S8_27804339	8	27804339	9.40661		*
WU_PW	GLM	S9_826431	9	826431	8.616		*
WU_PW	GLM	S9_1022664	9	1022664	8.29459		*
WU_PW	GLM	S9_2729693	9	2729693	8.50547		*
WU_PW	GLM	S9_4176755	9	4176755	9.06482		*
WU_PW	GLM	S9_5744264	9	5744264	8.20615		*
WU_PW	GLM	S9_6599759	9	6599759	8.70013		*
WU_PW	GLM	S9_6660118	9	6660118	8.16204		*
WU_PW	GLM	S9_6963155	9	6963155	8.01283
WU_PW	GLM	S9_7275196	9	7275196	8.29459		*
WU_PW	GLM	S9_7954372	9	7954372	8.47208		*
WU_PW	GLM	S9_8057264	9	8057264	8.17178		*
WU_PW	GLM	S9_10568933	9	10568933	9.48163		*
WU_PW	GLM	S9_14433581	9	14433581	8.45353		*
WU_PW	GLM	S9_15933885	9	15933885	7.16131
WU_PW	GLM	S9_16599180	9	16599180	8.25292		*
WU_PW	GLM	S9_16599275	9	16599275	9.25665		*
WU_PW	GLM	S9_17669734	9	17669734	8.28988		*
WU_PW	GLM	S9_22198733	9	22198733	8.40061		*
WU_PW	GLM	S10_2583059	10	2583059	7.23964
WU_PW	GLM	S10_2598687	10	2598687	6.79101
WU_PW	GLM	S10_3208822	10	3208822	8.37277		*
WU_PW	GLM	S10_3214324	10	3214324	8.18421		*
WU_PW	GLM	S10_3252658	10	3252658	9.50501		*
WU_PW	GLM	S10_3349003	10	3349003	8.24959		*
WU_PW	GLM	S10_3365894	10	3365894	9.7849		*
WU_PW	GLM	S10_5102694	10	5102694	8.24776		*
WU_PW	GLM	S10_5410321	10	5410321	8.01749		*
WU_PW	GLM	S10_7465548	10	7465548	7.31835
WU_PW	GLM	S10_8447497	10	8447497	8.41663		*
WU_PW	GLM	S10_10202450	10	10202450	8.20208		*
WU_PW	GLM	S10_10621883	10	10621883	8.94004		*
WU_PW	GLM	S10_11157351	10	11157351	8.35214		*
WU_PW	GLM	S10_12282725	10	12282725	8.29303		*
WU_PW	GLM	S10_12643472	10	12643472	8.30331		*
WU_PW	GLM	S10_13433294	10	13433294	8.22638		*
WU_PW	GLM	S10_13989354	10	13989354	8.21608		*
WU_PW	GLM	S10_15481689	10	15481689	8.82017		*
WU_PW	GLM	S10_18980798	10	18980798	6.60229
WU_PW	GLM	S10_20071377	10	20071377	9.13215		*
WU_PW	GLM	S10_20829282	10	20829282	8.38087		*
WU_PW	GLM	S10_22382923	10	22382923	8.35328		*
WU_PW	GLM	S10_22638757	10	22638757	6.62913
WU_PW	GLM	S10_22811166	10	22811166	8.4531		*
WU_PW	GLM	S11_1680220	11	1680220	8.49987		*
WU_PW	GLM	S11_2326054	11	2326054	8.71331		*
WU_PW	GLM	S11_2740172	11	2740172	7.16045		*
WU_PW	GLM	S11_2764394	11	2764394	6.60162
WU_PW	GLM	S11_5366552	11	5366552	10.1661		*
WU_PW	GLM	S11_6257024	11	6257024	6.67719
WU_PW	GLM	S11_8842451	11	8842451	8.14945		*
WU_PW	GLM	S11_12060027	11	12060027	9.64849		*
WU_PW	GLM	S11_12060074	11	12060074	8.56848		*
WU_PW	GLM	S11_12087143	11	12087143	6.9209
WU_PW	GLM	S11_12090700	11	12090700	9.31789		*
WU_PW	GLM	S11_12280945	11	12280945	6.56388
WU_PW	GLM	S11_12570802	11	12570802	7.5251		*
WU_PW	GLM	S11_13469032	11	13469032	8.83262		*
WU_PW	GLM	S11_13600171	11	13600171	8.44823		*
WU_PW	GLM	S11_14235294	11	14235294	8.35553		*
WU_PW	GLM	S11_15085853	11	15085853	9.27933		*
WU_PW	GLM	S11_17315706	11	17315706	6.94562
WU_PW	GLM	S11_22237702	11	22237702	9.21156		*
WU_PW	GLM	S11_26409494	11	26409494	8.76712		*
WU_PW	GLM	S12_6956153	12	6956153	8.23246		*
WU_PW	GLM	S12_7574455	12	7574455	8.3138		*
WU_PW	GLM	S12_10177993	12	10177993	9.28118		*
WU_PW	GLM	S12_11448636	12	11448636	8.3939		*
WU_PW	GLM	S12_11750801	12	11750801	9.65741		*
WU_PW	GLM	S12_11987418	12	11987418	8.14558		*
WU_PW	GLM	S12_11992800	12	11992800	8.16772		*
WU_PW	GLM	S12_13683631	12	13683631	6.86982
WU_PW	GLM	S12_14823410	12	14823410	8.04718		*
WU_PW	GLM	S12_15812302	12	15812302	8.33395		*
WU_PW	GLM	S12_16423605	12	16423605	8.11681		*
WU_PW	GLM	S12_20719542	12	20719542	9.51007		*
WU_PW	GLM	S12_23130025	12	23130025	7.22335
WU_TI	GLM	S1_14249773	1	14249773	6.62585
WU_TI	GLM	S1_21416670	1	21416670	6.80424
WU_TI	GLM	S1_36980066	1	36980066	7.92562		*
WU_TI	GLM	S2_4582892	2	4582892	7.41202		*
WU_TI	GLM	S2_9226198	2	9226198	11.5279		*
WU_TI	GLM	S2_13626408	2	13626408	9.33761		*
WU_TI	GLM	S2_16389032	2	16389032	8.6227		*
WU_TI	GLM	S2_34499109	2	34499109	8.00141		*
WU_TI	GLM	S2_34946356	2	34946356	11.4379		*
WU_TI	GLM	S3_16322557	3	16322557	7.21438
WU_TI	GLM	S3_34749426	3	34749426	8.3407		*
WU_TI	GLM	S4_7050530	4	7050530	14.1317		*
WU_TI	GLM	S4_20954277	4	20954277	8.44973		*
WU_TI	GLM	S4_31963983	4	31963983	8.17222		*
WU_TI	GLM	S4_32507995	4	32507995	9.08128		*
WU_TI	GLM	S4_35495240	4	35495240	8.0707		*
WU_TI	GLM	S5_2003327	5	2003327	7.28831		*
WU_TI	GLM	S5_9322207	5	9322207	6.76798
WU_TI	GLM	S5_9595916	5	9595916	8.01326		*
WU_TI	GLM	S5_12819199	5	12819199	6.7436
WU_TI	GLM	S5_24760088	5	24760088	8.24807		*
WU_TI	GLM	S6_10894282	6	10894282	8.1575		*
WU_TI	GLM	S6_11419201	6	11419201	8.18275		*
WU_TI	GLM	S6_15475353	6	15475353	8.77319		*
WU_TI	GLM	S6_22664140	6	22664140	8.59713		*
WU_TI	GLM	S6_23971608	6	23971608	8.02706		*
WU_TI	GLM	S7_3214984	7	3214984	10.1969		*
WU_TI	GLM	S7_7298365	7	7298365	8.13394		*
WU_TI	GLM	S7_23015953	7	23015953	7.22076		*
WU_TI	GLM	S7_27296275	7	27296275	8.54132		*
WU_TI	GLM	S8_10676347	8	10676347	8.14865		*
WU_TI	GLM	S8_12951631	8	12951631	8.15256		*
WU_TI	GLM	S8_14764329	8	14764329	8.26053		*
WU_TI	GLM	S8_20187100	8	20187100	7.06872
WU_TI	GLM	S9_6502524	9	6502524	8.75796		*
WU_TI	GLM	S9_8477108	9	8477108	10.5361		*
WU_TI	GLM	S10_3076787	10	3076787	8.11569		*
WU_TI	GLM	S10_3593658	10	3593658	8.12055		*
WU_TI	GLM	S10_3845041	10	3845041	8.19735		*
WU_TI	GLM	S10_9558503	10	9558503	8.38954		*
WU_TI	GLM	S11_8842451	11	8842451	8.46698		*
WU_TI	GLM	S11_18757617	11	18757617	8.05002		*
WU_TI	GLM	S11_19778003	11	19778003	7.30117
WU_TI	GLM	S11_22610684	11	22610684	6.62538
WU_TI	GLM	S11_26127237	11	26127237	9.8739		*
WU_TI	GLM	S12_5149790	12	5149790	6.86872
WU_TI	GLM	S12_8820250	12	8820250	6.56369
WU_TI	GLM	S12_10083730	12	10083730	7.64536		*
WU_TI	GLM	S12_10408475	12	10408475	8.25908		*
WU_TI	GLM	S12_12027239	12	12027239	8.34189		*
WU_TI	GLM	S12_12914595	12	12914595	8.00435		*
HE_DH	MLM	S1_20188215	1	20188215	7.8403
HE_DH	MLM	S1_20411083	1	20411083	8.09186
HE_DH	MLM	S1_40413958	1	40413958	8.34919
HE_DH	MLM	S2_1695575	2	1695575	7.89882
HE_DH	MLM	S2_12960083	2	12960083	8.10064
HE_DH	MLM	S2_23195728	2	23195728	6.98423
HE_DH	MLM	S3_7619004	3	7619004	8.12433
HE_DH	MLM	S4_32237298	4	32237298	7.43276
HE_DH	MLM	S5_27481676	5	27481676	8.03992
HE_DH	MLM	S6_12902289	6	12902289	8.43396
HE_DH	MLM	S7_1496442	7	1496442	8.46088
HE_DH	MLM	S7_6146003	7	6146003	8.33196
HE_DH	MLM	S7_19283138	7	19283138	8.17277
HE_DH	MLM	S8_12223744	8	12223744	8.13301
HE_DH	MLM	S9_436831	9	436831	8.16311
HE_DH	MLM	S10_75536	10	75536	8.03242
HE_DH	MLM	S10_10851557	10	10851557	8.6597
HE_DH	MLM	S10_12015042	10	12015042	8.08234
HE_DH	MLM	S10_19441035	10	19441035	7.81858
HE_DH	MLM	S11_6404099	11	6404099	8.01373
HE_DH	MLM	S11_7115224	11	7115224	8.09958
HE_DH	MLM	S11_8588110	11	8588110	6.60786
HE_DH	MLM	S11_8942118	11	8942118	8.19718
HE_DH	MLM	S11_21125698	11	21125698	7.89029
HE_DH	MLM	S12_7041987	12	7041987	8.04721
HE_PH	MLM	S1_16273888	1	16273888	7.62592		*
HE_PW	MLM	S2_20684148	2	20684148	6.73532		*
HE_PW	MLM	S5_18689558	5	18689558	7.5849		*
HE_TI	MLM	S6_8176586	6	8176586	7.00368
HA_PW	MLM	S3_29937049	3	29937049	7.22482		*
HA_TI	MLM	S1_12530055	1	12530055	7.24962		*
HA_TI	MLM	S11_9355532	11	9355532	6.96605		*
JA_TI	MLM	S3_29397121	3	29397121	7.66866		*
WU_DH	MLM	S8_8897039	8	8897039	6.75442
WU_DH	MLM	S12_12062399	12	12062399	6.9607
WU_PH	MLM	S1_16780925	1	16780925	7.50317		*
WU_PH	MLM	S1_16923990	1	16923990	7.73695		*
WU_PH	MLM	S1_19879951	1	19879951	7.75004		*
WU_PH	MLM	S1_24653749	1	24653749	6.64217
WU_PH	MLM	S1_25300404	1	25300404	7.64861		*
WU_PH	MLM	S1_39978777	1	39978777	7.66977		*
WU_PH	MLM	S2_5542916	2	5542916	6.75279
WU_PH	MLM	S3_28062066	3	28062066	7.69041		*
WU_PH	MLM	S4_10456410	4	10456410	7.63518		*
WU_PH	MLM	S4_27779009	4	27779009	7.71351		*
WU_PH	MLM	S4_29361947	4	29361947	7.75412		*
WU_PH	MLM	S5_11687290	5	11687290	8.19378		*
WU_PH	MLM	S5_27551836	5	27551836	7.82198		*
WU_PH	MLM	S6_8796319	6	8796319	7.62517		*
WU_PH	MLM	S6_16747977	6	16747977	7.60927		*
WU_PH	MLM	S7_8658303	7	8658303	7.77638		*
WU_PH	MLM	S8_13839158	8	13839158	7.65961		*
WU_PH	MLM	S10_720837	10	720837	7.64507		*
WU_PH	MLM	S10_6468028	10	6468028	7.69061		*
WU_PH	MLM	S10_15849217	10	15849217	7.49913		*
WU_PH	MLM	S11_16671221	11	16671221	7.60969		*
WU_PH	MLM	S11_18119705	11	18119705	7.65537		*
WU_PH	MLM	S11_27988057	11	27988057	8.60597		*
WU_PH	MLM	S12_12041845	12	12041845	7.67334		*
WU_PW	MLM	S1_2816977	1	2816977	7.85874		*
WU_PW	MLM	S1_2998469	1	2998469	8.11513		*
WU_PW	MLM	S1_8497423	1	8497423	7.56577		*
WU_PW	MLM	S1_8615063	1	8615063	8.03518		*
WU_PW	MLM	S1_9367744	1	9367744	8.3827		*
WU_PW	MLM	S1_9840631	1	9840631	8.01355		*
WU_PW	MLM	S1_9840707	1	9840707	8.44726		*
WU_PW	MLM	S1_9948415	1	9948415	6.99101
WU_PW	MLM	S1_10176781	1	10176781	7.74575		*
WU_PW	MLM	S1_11570840	1	11570840	7.86676		*
WU_PW	MLM	S1_12044818	1	12044818	7.76921		*
WU_PW	MLM	S1_12169066	1	12169066	7.89928		*
WU_PW	MLM	S1_12473618	1	12473618	8.43879		*
WU_PW	MLM	S1_13964296	1	13964296	7.71646		*
WU_PW	MLM	S1_15015920	1	15015920	7.73619		*
WU_PW	MLM	S1_15432866	1	15432866	8.06482		*
WU_PW	MLM	S1_16848642	1	16848642	7.98205		*
WU_PW	MLM	S1_16923757	1	16923757	7.9067		*
WU_PW	MLM	S1_20430175	1	20430175	8.08578		*
WU_PW	MLM	S1_20441038	1	20441038	7.85625		*
WU_PW	MLM	S1_22565518	1	22565518	7.94351		*
WU_PW	MLM	S1_22565753	1	22565753	7.84813		*
WU_PW	MLM	S1_22568211	1	22568211	8.12389		*
WU_PW	MLM	S1_25732552	1	25732552	7.93441		*
WU_PW	MLM	S1_29521211	1	29521211	14.8049		*
WU_PW	MLM	S1_30650262	1	30650262	8.68917		*
WU_PW	MLM	S1_34048347	1	34048347	7.89581		*
WU_PW	MLM	S1_41335650	1	41335650	6.97897		*
WU_PW	MLM	S1_41942746	1	41942746	8.20179		*
WU_PW	MLM	S2_7400855	2	7400855	8.09963		*
WU_PW	MLM	S2_9194882	2	9194882	7.93562		*
WU_PW	MLM	S2_9814172	2	9814172	7.7165		*
WU_PW	MLM	S2_11259819	2	11259819	8.02024		*
WU_PW	MLM	S2_13153405	2	13153405	7.6364		*
WU_PW	MLM	S2_13640887	2	13640887	8.32835		*
WU_PW	MLM	S2_13641409	2	13641409	8.03486		*
WU_PW	MLM	S2_13696500	2	13696500	8.05286		*
WU_PW	MLM	S2_13703549	2	13703549	7.79389		*
WU_PW	MLM	S2_13720445	2	13720445	8.04224		*
WU_PW	MLM	S2_13956344	2	13956344	7.8675		*
WU_PW	MLM	S2_13995531	2	13995531	7.71926		*
WU_PW	MLM	S2_15903056	2	15903056	8.20828		*
WU_PW	MLM	S2_22386204	2	22386204	8.04993		*
WU_PW	MLM	S2_22542447	2	22542447	7.97602		*
WU_PW	MLM	S2_26129541	2	26129541	7.98557		*
WU_PW	MLM	S2_28718843	2	28718843	8.26309		*
WU_PW	MLM	S2_30215344	2	30215344	7.68148		*
WU_PW	MLM	S3_1073	3	1073	7.76101		*
WU_PW	MLM	S3_12774220	3	12774220	7.73887		*
WU_PW	MLM	S3_13365688	3	13365688	9.27225		*
WU_PW	MLM	S3_13475081	3	13475081	7.77456		*
WU_PW	MLM	S3_13987507	3	13987507	8.00205		*
WU_PW	MLM	S3_15776241	3	15776241	7.90048		*
WU_PW	MLM	S3_15889961	3	15889961	7.84604		*
WU_PW	MLM	S3_18778085	3	18778085	7.95754		*
WU_PW	MLM	S3_19550612	3	19550612	7.85242		*
WU_PW	MLM	S3_19562693	3	19562693	7.79626		*
WU_PW	MLM	S3_19566185	3	19566185	8.69416		*
WU_PW	MLM	S3_20047691	3	20047691	7.85684		*
WU_PW	MLM	S3_21328132	3	21328132	8.26229		*
WU_PW	MLM	S3_22383936	3	22383936	7.02126		*
WU_PW	MLM	S3_26103555	3	26103555	7.96295		*
WU_PW	MLM	S3_27699881	3	27699881	7.62236		*
WU_PW	MLM	S3_30812609	3	30812609	7.85641		*
WU_PW	MLM	S3_31169299	3	31169299	7.79022		*
WU_PW	MLM	S3_32713990	3	32713990	7.86462		*
WU_PW	MLM	S3_35424156	3	35424156	8.50641		*
WU_PW	MLM	S3_35530033	3	35530033	7.8586		*
WU_PW	MLM	S4_8200890	4	8200890	8.38494		*
WU_PW	MLM	S4_8443728	4	8443728	8.22375		*
WU_PW	MLM	S4_8938410	4	8938410	7.86029		*
WU_PW	MLM	S4_8996573	4	8996573	7.92576		*
WU_PW	MLM	S4_14022161	4	14022161	8.11133		*
WU_PW	MLM	S4_16690715	4	16690715	9.1917		*
WU_PW	MLM	S4_17816750	4	17816750	8.07402		*
WU_PW	MLM	S4_18079001	4	18079001	7.95819		*
WU_PW	MLM	S4_19747400	4	19747400	8.37049		*
WU_PW	MLM	S4_21079354	4	21079354	7.8377		*
WU_PW	MLM	S4_22025728	4	22025728	8.26972		*
WU_PW	MLM	S4_22584137	4	22584137	8.4903		*
WU_PW	MLM	S4_22623979	4	22623979	7.71464		*
WU_PW	MLM	S4_26417640	4	26417640	7.95721		*
WU_PW	MLM	S4_28652050	4	28652050	8.06692		*
WU_PW	MLM	S4_32507995	4	32507995	7.76137		*
WU_PW	MLM	S5_2003327	5	2003327	7.87679		*
WU_PW	MLM	S5_2877196	5	2877196	8.03196		*
WU_PW	MLM	S5_6324909	5	6324909	7.79444		*
WU_PW	MLM	S5_8546412	5	8546412	7.79259		*
WU_PW	MLM	S5_9843856	5	9843856	8.24098		*
WU_PW	MLM	S5_9952049	5	9952049	8.23491		*
WU_PW	MLM	S5_10291844	5	10291844	7.77522		*
WU_PW	MLM	S5_10678941	5	10678941	7.90165		*
WU_PW	MLM	S5_10827055	5	10827055	6.63283
WU_PW	MLM	S5_11770918	5	11770918	7.94345		*
WU_PW	MLM	S5_12881701	5	12881701	7.82404		*
WU_PW	MLM	S5_13173569	5	13173569	8.10358		*
WU_PW	MLM	S5_13242356	5	13242356	7.70286		*
WU_PW	MLM	S5_13305058	5	13305058	7.80315		*
WU_PW	MLM	S5_14287058	5	14287058	7.6593		*
WU_PW	MLM	S5_14576294	5	14576294	8.72786		*
WU_PW	MLM	S5_15472505	5	15472505	7.73714		*
WU_PW	MLM	S5_20231629	5	20231629	7.85585		*
WU_PW	MLM	S5_20973781	5	20973781	8.2449		*
WU_PW	MLM	S5_22089624	5	22089624	7.66057		*
WU_PW	MLM	S5_22847345	5	22847345	8.16922		*
WU_PW	MLM	S5_24996062	5	24996062	7.84553		*
WU_PW	MLM	S5_25591911	5	25591911	8.02114		*
WU_PW	MLM	S5_26012680	5	26012680	7.9892		*
WU_PW	MLM	S5_27086819	5	27086819	7.78496		*
WU_PW	MLM	S5_29703563	5	29703563	7.81419		*
WU_PW	MLM	S6_47215	6	47215	7.71932		*
WU_PW	MLM	S6_4358543	6	4358543	7.90326		*
WU_PW	MLM	S6_8044409	6	8044409	8.79264		*
WU_PW	MLM	S6_11662497	6	11662497	7.70706		*
WU_PW	MLM	S6_11852269	6	11852269	7.74693		*
WU_PW	MLM	S6_14876257	6	14876257	7.80109		*
WU_PW	MLM	S6_15405216	6	15405216	7.82387		*
WU_PW	MLM	S6_15425193	6	15425193	8.13761		*
WU_PW	MLM	S6_15425329	6	15425329	8.16651		*
WU_PW	MLM	S6_15426074	6	15426074	7.07479		*
WU_PW	MLM	S6_15446205	6	15446205	7.96504		*
WU_PW	MLM	S6_15452080	6	15452080	7.80902		*
WU_PW	MLM	S6_15452086	6	15452086	7.90158		*
WU_PW	MLM	S6_15452096	6	15452096	7.87322		*
WU_PW	MLM	S6_15510864	6	15510864	8.02736		*
WU_PW	MLM	S6_16638146	6	16638146	7.7889		*
WU_PW	MLM	S6_25759473	6	25759473	7.92546		*
WU_PW	MLM	S6_26527319	6	26527319	7.9321		*
WU_PW	MLM	S7_5393538	7	5393538	8.01518		*
WU_PW	MLM	S7_8780543	7	8780543	7.7534		*
WU_PW	MLM	S7_9482292	7	9482292	8.76867		*
WU_PW	MLM	S7_12441692	7	12441692	7.80454		*
WU_PW	MLM	S7_13331706	7	13331706	8.00227		*
WU_PW	MLM	S7_15961813	7	15961813	7.85834		*
WU_PW	MLM	S7_15972461	7	15972461	7.93544		*
WU_PW	MLM	S7_20387096	7	20387096	8.41402		*
WU_PW	MLM	S7_23737792	7	23737792	7.80834		*
WU_PW	MLM	S7_24488990	7	24488990	7.89317		*
WU_PW	MLM	S7_28028336	7	28028336	7.74594		*
WU_PW	MLM	S8_2717187	8	2717187	7.78064		*
WU_PW	MLM	S8_2727778	8	2727778	8.36419		*
WU_PW	MLM	S8_3561389	8	3561389	6.88976		*
WU_PW	MLM	S8_3731745	8	3731745	7.78731		*
WU_PW	MLM	S8_4668189	8	4668189	8.41814		*
WU_PW	MLM	S8_6367407	8	6367407	6.8365		*
WU_PW	MLM	S8_6447751	8	6447751	6.79718		*
WU_PW	MLM	S8_6734712	8	6734712	7.54901		*
WU_PW	MLM	S8_6771257	8	6771257	7.69659		*
WU_PW	MLM	S8_8097263	8	8097263	7.08676		*
WU_PW	MLM	S8_12783056	8	12783056	8.17666		*
WU_PW	MLM	S8_13039931	8	13039931	7.2312		*
WU_PW	MLM	S8_13574320	8	13574320	8.23587		*
WU_PW	MLM	S8_13839529	8	13839529	7.89993		*
WU_PW	MLM	S8_13839628	8	13839628	8.07046		*
WU_PW	MLM	S8_14144149	8	14144149	8.37503		*
WU_PW	MLM	S8_18938733	8	18938733	7.75619		*
WU_PW	MLM	S8_20694275	8	20694275	8.12441		*
WU_PW	MLM	S8_22791456	8	22791456	14.3599		*
WU_PW	MLM	S8_25743334	8	25743334	7.78043		*
WU_PW	MLM	S8_27804339	8	27804339	7.82538		*
WU_PW	MLM	S9_826431	9	826431	8.2667		*
WU_PW	MLM	S9_1022664	9	1022664	7.83461		*
WU_PW	MLM	S9_2729693	9	2729693	7.88578		*
WU_PW	MLM	S9_4176755	9	4176755	8.44533		*
WU_PW	MLM	S9_5744264	9	5744264	7.84376		*
WU_PW	MLM	S9_6599759	9	6599759	8.11564		*
WU_PW	MLM	S9_6660118	9	6660118	7.68359		*
WU_PW	MLM	S9_7275196	9	7275196	7.76052		*
WU_PW	MLM	S9_7954372	9	7954372	7.8061		*
WU_PW	MLM	S9_8057264	9	8057264	7.90616		*
WU_PW	MLM	S9_10568933	9	10568933	8.72108		*
WU_PW	MLM	S9_14433581	9	14433581	7.83891		*
WU_PW	MLM	S9_16599180	9	16599180	7.69203		*
WU_PW	MLM	S9_16599275	9	16599275	7.76032		*
WU_PW	MLM	S9_17669734	9	17669734	8.30609		*
WU_PW	MLM	S9_22198733	9	22198733	8.1887		*
WU_PW	MLM	S10_3208822	10	3208822	7.86634		*
WU_PW	MLM	S10_3214324	10	3214324	7.85845		*
WU_PW	MLM	S10_3252658	10	3252658	7.89966		*
WU_PW	MLM	S10_3349003	10	3349003	7.91306		*
WU_PW	MLM	S10_3365894	10	3365894	8.59256		*
WU_PW	MLM	S10_5102694	10	5102694	7.77242		*
WU_PW	MLM	S10_5410321	10	5410321	7.63079		*
WU_PW	MLM	S10_8447497	10	8447497	8.28523		*
WU_PW	MLM	S10_10202450	10	10202450	7.407		*
WU_PW	MLM	S10_10621883	10	10621883	7.86858		*
WU_PW	MLM	S10_11157351	10	11157351	7.87363		*
WU_PW	MLM	S10_12282725	10	12282725	7.76674		*
WU_PW	MLM	S10_12643472	10	12643472	7.61003		*
WU_PW	MLM	S10_13433294	10	13433294	7.68603		*
WU_PW	MLM	S10_13989354	10	13989354	7.61812		*
WU_PW	MLM	S10_15481689	10	15481689	7.79419		*
WU_PW	MLM	S10_20071377	10	20071377	8.62474		*
WU_PW	MLM	S10_20829282	10	20829282	7.59422		*
WU_PW	MLM	S10_22382923	10	22382923	7.91055		*
WU_PW	MLM	S10_22811166	10	22811166	7.8356		*
WU_PW	MLM	S11_1680220	11	1680220	7.98247		*
WU_PW	MLM	S11_2326054	11	2326054	7.88343		*
WU_PW	MLM	S11_2740172	11	2740172	6.85046		*
WU_PW	MLM	S11_5366552	11	5366552	8.64264		*
WU_PW	MLM	S11_8842451	11	8842451	8.1556		*
WU_PW	MLM	S11_12060027	11	12060027	8.27722		*
WU_PW	MLM	S11_12060074	11	12060074	8.15836		*
WU_PW	MLM	S11_12090700	11	12090700	7.83605		*
WU_PW	MLM	S11_12570802	11	12570802	6.68221		*
WU_PW	MLM	S11_13469032	11	13469032	8.16406		*
WU_PW	MLM	S11_13600171	11	13600171	7.9293		*
WU_PW	MLM	S11_14235294	11	14235294	7.74511		*
WU_PW	MLM	S11_15085853	11	15085853	7.85717		*
WU_PW	MLM	S11_22237702	11	22237702	7.7143		*
WU_PW	MLM	S11_26409494	11	26409494	8.01309		*
WU_PW	MLM	S12_6956153	12	6956153	7.83282		*
WU_PW	MLM	S12_7574455	12	7574455	7.86948		*
WU_PW	MLM	S12_10177993	12	10177993	7.83665		*
WU_PW	MLM	S12_11448636	12	11448636	7.87611		*
WU_PW	MLM	S12_11750801	12	11750801	8.0172		*
WU_PW	MLM	S12_11987418	12	11987418	7.77876		*
WU_PW	MLM	S12_11992800	12	11992800	7.97476		*
WU_PW	MLM	S12_14823410	12	14823410	7.716		*
WU_PW	MLM	S12_15812302	12	15812302	7.65362		*
WU_PW	MLM	S12_16423605	12	16423605	7.60185		*
WU_PW	MLM	S12_20719542	12	20719542	9.06816		*
WU_TI	MLM	S1_36980066	1	36980066	7.39841		*
WU_TI	MLM	S2_4582892	2	4582892	6.75119		*
WU_TI	MLM	S2_9226198	2	9226198	10.4231		*
WU_TI	MLM	S2_13626408	2	13626408	8.15394		*
WU_TI	MLM	S2_16389032	2	16389032	7.33488		*
WU_TI	MLM	S2_34499109	2	34499109	7.26439		*
WU_TI	MLM	S2_34946356	2	34946356	10.011		*
WU_TI	MLM	S3_34749426	3	34749426	7.35983		*
WU_TI	MLM	S4_7050530	4	7050530	11.9763		*
WU_TI	MLM	S4_20954277	4	20954277	7.62487		*
WU_TI	MLM	S4_31963983	4	31963983	7.63024		*
WU_TI	MLM	S4_32507995	4	32507995	8.49334		*
WU_TI	MLM	S4_35495240	4	35495240	7.4139		*
WU_TI	MLM	S5_2003327	5	2003327	7.16432		*
WU_TI	MLM	S5_9595916	5	9595916	7.5931		*
WU_TI	MLM	S5_24760088	5	24760088	7.35351		*
WU_TI	MLM	S6_10894282	6	10894282	7.63948		*
WU_TI	MLM	S6_11419201	6	11419201	7.35176		*
WU_TI	MLM	S6_15475353	6	15475353	8.08231		*
WU_TI	MLM	S6_22664140	6	22664140	7.56345		*
WU_TI	MLM	S6_23971608	6	23971608	7.34268		*
WU_TI	MLM	S7_3214984	7	3214984	8.65948		*
WU_TI	MLM	S7_7298365	7	7298365	7.2514		*
WU_TI	MLM	S7_23015953	7	23015953	7.48883		*
WU_TI	MLM	S7_27296275	7	27296275	7.95929		*
WU_TI	MLM	S8_10676347	8	10676347	7.7267		*
WU_TI	MLM	S8_12951631	8	12951631	7.37938		*
WU_TI	MLM	S8_14764329	8	14764329	7.49909		*
WU_TI	MLM	S9_6502524	9	6502524	7.88505		*
WU_TI	MLM	S9_8477108	9	8477108	9.01327		*
WU_TI	MLM	S10_3076787	10	3076787	7.53025		*
WU_TI	MLM	S10_3593658	10	3593658	7.3527		*
WU_TI	MLM	S10_3845041	10	3845041	6.99561		*
WU_TI	MLM	S10_9558503	10	9558503	7.38258		*
WU_TI	MLM	S11_8842451	11	8842451	8.1336		*
WU_TI	MLM	S11_18757617	11	18757617	7.41937		*
WU_TI	MLM	S11_26127237	11	26127237	8.11613		*
WU_TI	MLM	S12_10083730	12	10083730	6.5805		*
WU_TI	MLM	S12_10408475	12	10408475	7.39286		*
WU_TI	MLM	S12_12027239	12	12027239	7.5842		*
WU_TI	MLM	S12_12914595	12	12914595	7.73278		*
a Significant SNPs detected in different locations
b Significant SNPs detected by two models
